# Supplementary material for: Cortex-wide neural interfacing via transparent polymer skulls
Source: Nat Commun. 2019 Apr 2;10:1500. doi: 10.1038/s41467-019-09488-0 (PMC6445105; doi:10.1038/s41467-019-09488-0)
Supplement: Supplementary file 6 — Supplementary Data 1 [file 41467_2019_9488_MOESM6_ESM.zip]

Archive with 35 entries (30 files):
- Supplementary File 1/
- Supplementary File 1/CAD files for C57 mouse (GCaMP6+YFP)/
- Supplementary File 1/CAD files for C57 mouse (GCaMP6+YFP)/Assembly/
- Supplementary File 1/CAD files for C57 mouse (GCaMP6+YFP)/Assembly/Assembly.SLDASM
- Supplementary File 1/CAD files for C57 mouse (GCaMP6+YFP)/Assembly/Cap.SLDPRT
- Supplementary File 1/CAD files for C57 mouse (GCaMP6+YFP)/Assembly/Frame_for 2P.SLDPRT
- Supplementary File 1/CAD files for C57 mouse (GCaMP6+YFP)/Assembly/headplate 2-56 screws.DXF
- Supplementary File 1/CAD files for C57 mouse (GCaMP6+YFP)/Assembly/Icon_
- Supplementary File 1/CAD files for C57 mouse (GCaMP6+YFP)/Assembly/PET with perforation.SLDPRT
- Supplementary File 1/CAD files for C57 mouse (GCaMP6+YFP)/Assembly/PET.SLDPRT
- Supplementary File 1/CAD files for C57 mouse (GCaMP6+YFP)/Assembly/Ti Headplate 2-56 screws.SLDPRT
- Supplementary File 1/CAD files for C57 mouse (GCaMP6+YFP)/bottom Mold_C57.SLDPRT
- Supplementary File 1/CAD files for C57 mouse (GCaMP6+YFP)/Frame_for 2P.SLDPRT
- Supplementary File 1/CAD files for C57 mouse (GCaMP6+YFP)/Frame_for1P.SLDPRT
- Supplementary File 1/CAD files for C57 mouse (GCaMP6+YFP)/frame_ver0.0.SLDPRT
- Supplementary File 1/CAD files for C57 mouse (GCaMP6+YFP)/Icon_
- Supplementary File 1/CAD files for C57 mouse (GCaMP6+YFP)/top Mold_C57.SLDPRT
- Supplementary File 1/CAD files for tg-tg mouse/
- Supplementary File 1/CAD files for tg-tg mouse/Assembly/
- Supplementary File 1/CAD files for tg-tg mouse/Assembly/Cap fro for tg-tg mouse.SLDPRT
- Supplementary File 1/CAD files for tg-tg mouse/Assembly/Frame for tg-tg mouse_2P.SLDPRT
- Supplementary File 1/CAD files for tg-tg mouse/Assembly/Headplate for tg-tg mouse.DXF
- Supplementary File 1/CAD files for tg-tg mouse/Assembly/Headplate for tg-tg mouse.SLDPRT
- Supplementary File 1/CAD files for tg-tg mouse/Assembly/Icon_
- Supplementary File 1/CAD files for tg-tg mouse/Assembly/PET tottering mouse.SLDPRT
- Supplementary File 1/CAD files for tg-tg mouse/Assembly/See-Shells for tg-tg mouse_assembly.SLDASM
- Supplementary File 1/CAD files for tg-tg mouse/Assembly/~$Cap fro for tg-tg mouse.SLDPRT
- Supplementary File 1/CAD files for tg-tg mouse/Assembly/~$Frame for tg-tg mouse_2P.SLDPRT
- Supplementary File 1/CAD files for tg-tg mouse/Assembly/~$Headplate for tg-tg mouse.SLDPRT
- Supplementary File 1/CAD files for tg-tg mouse/Assembly/~$PET tottering mouse.SLDPRT
- Supplementary File 1/CAD files for tg-tg mouse/Assembly/~$See-Shells for tg-tg mouse_assembly.SLDASM
- Supplementary File 1/CAD files for tg-tg mouse/Frame for 1P-tg-tg mouse.SLDPRT
- Supplementary File 1/CAD files for tg-tg mouse/Frame for 2P-tg-tg mouse.SLDPRT
- Supplementary File 1/CAD files for tg-tg mouse/Icon_
- Supplementary File 1/Icon_
