# Supplementary material for: Cortex-wide neural interfacing via transparent polymer skulls
Source: Nat Commun. 2019 Apr 2;10:1500. doi: 10.1038/s41467-019-09488-0 (PMC6445105; doi:10.1038/s41467-019-09488-0)
Supplement: Supplementary file 8 — Source Data [file 41467_2019_9488_MOESM8_ESM.xlsx]

## Sheet: Figure 1B and C
	Lateral PSF Glass
x(nm)	20	40	60	80	100	120	140	160	180	200	220	240	260	280	300	320	340	360	380	400	420	440	460	480	500	520	540	560	580	600	620	640	660	680	700	720	740	760	780	800	820	840	860	880	900	920	940	960	980
raw PSF	0	0	0	2	0	1	0	1	1	0	0	1	0	1	0	0	3	0	0	2	0	6	2	2	3	1	13	12	22	21	37	24	41	35	47	76	58	93	118	94	114	149	109	124	135	153	159	169	166
fitted	0.000110541	0.000201478	0.000362475	0.000643688	0.00112829	0.00195213	0.00333385	0.00561991	0.00935104	0.0153581	0.0248977	0.039841	0.0629284	0.0981092	0.15098	0.229338	0.343858	0.508895	0.743403	1.07193	1.52565	2.14334	2.97218	4.06821	5.49641	7.32996	9.64874	12.5368	16.0786	20.3543	25.4338	31.37	38.1911	45.8942	54.4376	63.7364	73.6584	84.0241	94.6089	105.149	115.353	124.91	133.509	140.855	146.683	150.776	152.98	153.208	151.452
	Lateral PSF PET
x(nm)	20	40	60	80	100	120	140	160	180	200	220	240	260	280	300	320	340	360	380	400	420	440	460	480	500	520	540	560	580	600	620	640	660	680	700	720	740	760	780	800	820	840	860	880	900	920	940	960	980
raw PSF	5	1	4	3	7	5	8	5	5	4	8	9	3	7	15	17	14	18	17	19	32	26	32	44	29	44	36	50	53	65	68	70	88	63	100	106	95	101	110	97	105	103	85	97	114	78	85	64	87
fitted	0.216504	0.29441	0.397201	0.531668	0.706062	0.930288	1.21609	1.57719	2.02943	2.59082	3.2815	4.12363	5.14114	6.35933	7.80433	9.50236	11.4789	13.7575	16.3589	19.2991	22.5889	26.2315	30.2221	34.546	39.1781	44.082	49.2098	54.5021	59.8891	65.2911	70.6208	75.785	80.6874	85.2316	89.324	92.8768	95.8117	98.0623	99.5767	100.32	100.273	99.4393	97.8368	95.5034	92.4927	88.8727	84.723	80.1321	75.1941
	Axial PSF glass
x(um)	0.0199	0.0398	0.0597	0.0796	0.0995	0.1194	0.1393	0.1592	0.1791	0.199	0.2189	0.2388	0.2587	0.2786	0.2985	0.3184	0.3383	0.3582	0.3781	0.398	0.4179	0.4378	0.4577	0.4776	0.4975	0.5174	0.5373	0.5572	0.5771	0.597	0.6169	0.6368	0.6567	0.6766	0.6965	0.7164	0.7363	0.7562	0.7761	0.796	0.8159	0.8358	0.8557	0.8756	0.8955	0.9154	0.9353	0.9552	0.9751
raw PSF	9	27	3	6	20	30	41	0	5	19	14	40	8	1	11	31	0	8	33	14	47	2	7	11	21	15	0	51	16	36	26	16	9	38	63	34	32	1	26	24	11	13	32	6	25	6	40	21	5
fitted	2.24235	2.3473	2.45656	2.5703	2.68866	2.8118	2.93987	3.07304	3.21147	3.35533	3.5048	3.66005	3.82127	3.98862	4.16231	4.34252	4.52946	4.7233	4.92426	5.13254	5.34835	5.5719	5.80341	6.04308	6.29115	6.54783	6.81334	7.08793	7.37182	7.66524	7.96844	8.28164	8.60509	8.93903	9.28371	9.63936	10.0062	10.3846	10.7747	11.1768	11.591	12.0178	12.4573	12.9098	13.3755	13.8547	14.3476	14.8545	15.3756
	Axial PSF PET
x(um)	0.0199	0.0398	0.0597	0.0796	0.0995	0.1194	0.1393	0.1592	0.1791	0.199	0.2189	0.2388	0.2587	0.2786	0.2985	0.3184	0.3383	0.3582	0.3781	0.398	0.4179	0.4378	0.4577	0.4776	0.4975	0.5174	0.5373	0.5572	0.5771	0.597	0.6169	0.6368	0.6567	0.6766	0.6965	0.7164	0.7363	0.7562	0.7761	0.796	0.8159	0.8358	0.8557	0.8756	0.8955	0.9154	0.9353	0.9552	0.9751
raw PSF	0	22	0	26	0	8	2	2	23	4	28	26	0	15	38	0	39	10	18	22	0	9	9	0	0	27	45	65	10	0	2	49	24	17	14	20	56	12	14	44	35	61	36	67	77	59	20	49	13
fitted	13.8235	14.3393	14.8704	15.417	15.9794	16.5578	17.1526	17.7639	18.392	19.0372	19.6997	20.3798	21.0776	21.7935	22.5276	23.2801	24.0513	24.8414	25.6504	26.4787	27.3263	28.1935	29.0803	29.9869	30.9135	31.8601	32.8268	33.8137	34.8209	35.8484	36.8962	37.9645	39.0531	40.1621	41.2915	42.4412	43.6111	44.8011	46.0112	47.2413	48.4911	49.7606	51.0495	52.3577	53.6849	55.031	56.3955	57.7783	59.179
[truncated: 390 more columns]

## Sheet: Figure 1D
																																						FWHM in nanometers(lateral)								FWHM in micrometers(Axial)
																																						Glass	Sample 1	Sample 2	Sample 3					Glass	Sample 1	Sample 2	Sample 3
																																						422.928	392.466	432.394	414.49					3.17067	2.80399	2.73004	2.92069
																																						408.37	370.53	434.188	434.78					2.91707	2.8442	2.94819	2.85395
																																						405.296	406.86	453.49	424.118					3.00071	3.03868	2.78658	2.86763
																																						388.952	395.11	435.63	448.068					3.04952	2.95354	2.9487	2.93539
																																						420.97	413.716	452.9	465.826					2.94446	2.74022	2.8815	2.95423

## Sheet: Figure 4D
	Raw intensity meeasurements
	Magenta Cells														Green Cells															Blue Cells															Orange Cells
	Cell 1	Cell 2	Cell 3	Cell 4	Cell 5	Cell 6	Cell 7	Cell 8	Cell 9	Cell 10	Cell 11	Cell 12	Cell 13			Cell 1	Cell 2	Cell 3	Cell 4	Cell 5	Cell 6	Cell 7	Cell 8	Cell 9	Cell 10	Cell 11	Cell 12	Cell 13
1	15.312	22.929	96.452	27.051	26	64.212	19.15	42.047	21.386	28.043	22.235	23.764	21.686		1	34.114	38.237	28.083	38.5	28.058	29.646	35.608	35.295	24.042	29.987	24.841	26.795	30.049			Cell 1	Cell 2	Cell 3	Cell 4	Cell 5	Cell 6	Cell 7	Cell 8	Cell 9	Cell 10	Cell 11	Cell 12	Cell 13			Cell 1	Cell 2	Cell 3	Cell 4
2	21.042	25.024	112.619	26.759	20.978	45.327	14.8	38.656	23.273	18.986	22.235	22.25	27.902		2	33.076	36.475	31.167	36.688	34.058	28.396	47.686	37.164	25.819	27.1	29.068	30.205	30		1	18.037	19.43	19.14	17.694	15.953	19.706	34.774	18.664	24.933	15.204	10.456	16.495	23.161		1	14.288	17.854	13.587	13.637
3	15.24	19.857	106.762	17.456	23.843	52.038	17.7	47.328	15.023	20.086	21.922	21.167	21.235		3	34.215	36.737	34.167	28.094	30.698	26.823	39.098	30.377	37	30.312	28.477	25.25	30.803		2	18.603	26.646	13.308	14.569	12.186	7.941	30.484	20.508	11.133	12.173	14.823	10.467	20.984		2	19.445	20.543	11.788	20.52
4	21.969	27.619	112.905	20.671	15.798	58.423	13.217	33.234	16.159	24.586	23.431	21.319	22.392		4	35.595	31.35	28.75	27.844	32.233	33.177	34.333	29.721	24.208	33.025	23.977	35.227	31.738		3	16.61	8.051	17.972	18.083	14.826	14.368	25.581	15.375	17.267	16.99	9.076	9.075	11.629		3	17.61	17.007	19.75	18.382
5	15.104	21.714	113.31	25.063	23.225	38.673	16.517	32.75	26.341	24.214	18.314	19.403	18.882		5	31.291	36.412	30.85	38.656	27.663	25.344	32.176	30.984	28.931	28.038	27.75	29.659	33.23		4	15.64	14.418	11.533	17.806	17.279	9.529	32.597	18.031	15.767	14.224	11.924	14.393	14.532		4	16.863	18.523	11.275	18.029
6	19.125	19.833	104.5	23.899	26.202	48.212	15.983	30.203	25.523	23.971	25.176	16.375	27.765		6	35.329	28.888	29.217	30.406	31.116	24.604	36.843	33.59	28.583	27.35	26.227	26.682	30.41		5	14.816	25.367	15.626	16.514	14.721	11.676	36.371	18.539	16.667	17.367	14.203	17.57	24.242		5	14.452	16.98	16.675	11.569
7	16.979	16.452	110.714	23.076	29.056	41.288	17.933	28.375	23.977	18.786	14.039	13.417	30.353		7	40.468	32.612	30.3	29.75	27.302	30.562	32.784	28	27.875	28.337	29.045	33.75	32.164		6	20.816	9.861	20.103	11.264	12.674	15.471	28.419	20.156	18	10.571	12.089	8.598	18.71		6	11.247	18.199	15.85	17.402
8	18.229	21.619	122.143	22.519	22.944	35.942	13.117	26.141	17.25	22.771	25.863	19.139	18.804		8	31.494	34.225	33.633	25.594	29.43	27.385	28.725	31.984	26.056	32.175	26.432	27.159	31.475		7	17.919	21.139	24.168	17.236	15.814	15.471	29.839	21.344	18.117	17.255	18.456	11.047	12.097		7	13.158	16.536	16.413	16.667
9	25.677	18.583	94.262	19.266	23.955	40.904	17.6	29.516	23.273	22.014	29.882	20.472	24.216		9	33.304	34.487	33.017	39.625	25.826	29.031	39.059	36.148	26.167	31.688	34.682	32.159	32.967		8	14.963	14.494	20.916	15.472	15.023	10.809	27.194	16.977	13.45	9.694	18.62	13.589	11.726		8	14.37	13.185	14.45	20.196
10	15.708	12.976	111.143	18.544	21.225	37.327	13.483	34.984	22.705	22.786	20.725	16.569	20.902		10	32.329	30.85	26.883	42.625	31.674	29.479	33.667	29.033	27.458	30.663	27.682	32.864	38.246		9	15.272	17.937	14.15	17.958	20.674	14.5	28.21	15.391	13.867	14	13.203	12.607	19.597		9	19.096	19.642	13.988	10.922
11	15.979	20.345	116.548	24.241	25.573	30.442	15.017	32.125	24	15.329	12.725	22.569	29.863		11	30.835	39.375	29.367	39.312	34.535	27.271	29.686	34.197	23.278	31.212	39.318	24.545	30.59		10	14.846	13.114	29.776	20.25	14.012	11.132	22.548	16	11.55	21.867	15.215	10.131	18.355		10	15.473	11.113	11.65	12.225
12	14.604	24.583	96.024	16.38	17.697	36.731	11.817	28.062	14.705	20.643	22.157	21.389	30.196		12	34.658	31.7	28.583	25.781	33.407	30.188	36.275	26.148	29.75	30.775	30.318	27.091	26.934		11	16.993	14.165	18.206	15.236	16.36	14.353	29.952	12.297	11.167	10.969	11.443	11.215	14.5		11	19.644	10.974	15.25	19.059
13	19.677	18.655	99.976	17.266	25.64	34.981	15.117	31.125	20.545	20.271	19.196	17	27.333		13	31.063	35.312	29.283	28.719	27.407	27.615	39.039	31.082	31.125	31.95	24.318	29.159	26.098		12	14.699	14.291	14.093	14.472	9.802	8.632	22.677	17.625	15.25	13.031	11.101	9.907	11.339		12	16.295	17.464	10.9	12.735
14	16.594	17.369	125.714	23.063	24.157	30.846	11.933	26.688	18.795	22.157	21.569	16.417	26.039		14	31.633	30.663	28.067	40.625	31.802	26.531	34.941	32.279	30.264	31.5	29.75	28.932	31.459		13	11.743	21.722	15.336	13.764	16.314	22.353	15.565	19.703	18.55	13.796	15.367	8.215	13.097		13	17.548	14.987	14.6	14.363
15	13.688	16.238	99.786	21.81	19.135	34.904	18.667	22.109	19.364	18.914	18.51	19.889	21.706		15	33.544	37.237	26.233	35.438	32.314	26.844	31.608	31.934	27.486	26.675	28.523	26.477	27.295		14	14.169	15.62	16.533	9.431	17.291	13.985	15.71	20.688	23.55	14.878	11.924	12.215	13.339		14	12.137	16.576	6.575	17.588
16	16.76	17.024	116.357	16.418	19.079	26.288	9.317	34.422	20.591	21.114	24.02	18.903	14.078		16	34.38	32.525	30	28.938	31.837	26.354	28.706	30.836	23.389	31.425	28.318	26.955	32.902		15	18.132	14.177	15.234	17.361	12.058	16.5	15.306	15.867	14.8	12.878	16.468	12.458	17.968		15	16.397	13.397	18.812	16.824
17	18.854	20.595	105.976	24.418	25.966	34.692	20.917	37.078	26.136	22.457	21.725	27.569	25.686		17	35.278	31.4	29.6	26.094	35.302	27.479	31.588	39.377	28.042	30.35	29.955	25.636	25.869		16	17.581	13.481	18.748	14.403	18.035	5.721	14.081	16.156	12.483	16.408	11.253	11.804	16.629		16	15.747	13.377	14.85	16.373
18	16.708	21.595	124.119	17.62	17.697	32.942	12.6	44.703	24.682	19.586	23.294	25.028	20.314		18	36.101	29.663	29.8	27.625	31.023	29.688	29.569	36.869	33.389	32.362	29.545	25.886	28.049		17	11.926	13.696	12.075	15.389	13.988	8.75	11.387	17.141	13.967	16.194	13.595	9.29	22.452		17	13.432	11.265	12.375	20.882
19	14.198	20.702	105.048	13.329	16.112	27.462	11.55	60.766	13.045	25.186	19.706	23.792	19.667		19	31.354	30.087	33.3	30.156	29.43	25.521	34.216	35.311	28.681	27.112	27.068	24.591	32.984		18	16.007	14.696	16.234	14.139	14.43	11.279	17.274	13.906	11.267	8.908	11.848	7.075	13.565		18	14.966	18.901	9.062	17.098
20	16.271	19.619	107.857	21.392	15.82	28.077	15.433	61.516	19.227	26.771	28.118	16.792	20.392		20	35.734	36.35	36.9	26.875	29.326	27.677	26.294	44.443	27.083	30.812	27.295	29.25	31.23		19	14.853	13.734	16.617	19.903	15.035	9.647	14.177	23.242	15.017	14.98	19.696	10.299	13.919		19	15.295	16.172	10.05	11.873
21	17.74	26.619	65.429	21.734	20.775	17.423	17.917	59.438	35.682	30.2	20.059	19.542	11.784		21	29.962	32.25	28.167	35.406	39.279	23.573	30.176	41.557	25.153	30.95	31.364	32.614	23.033		20	16.809	17.063	12.57	8.75	17.221	13.574	19.161	18.883	13.75	12.459	14.924	15.168	12.21		20	10.979	12.278	11.012	16.265
22	17.75	22.94	67.833	21.215	19.281	13.904	16.483	36.406	22.114	22.657	23.51	21.181	18.059		22	33.595	30.35	27.783	30.781	31.395	22.74	30.294	36.328	35.625	30.525	27.068	31.273	30.803		21	14.449	10.595	16.421	16.819	13.256	7.956	17.565	14.539	17.2	18.551	16.253	10.28	14.694		21	15.363	16.185	11.488	12.304
23	13.906	15.583	73.571	14.532	21.596	29.077	17.05	55.531	22.477	28.114	35.765	19.222	17.373		23	32.582	30.75	36.483	26.594	37.081	26.25	32.059	42.754	23.361	30.188	32.75	24.091	30.803		22	14.066	14.354	13.626	17.056	13.849	13.588	18.694	14.797	15.633	15.194	14.013	11.607	18.935		22	14.233	12.219	8.95	9.382
24	13.292	20.345	74.119	25.646	21.146	21.75	15.967	44.047	16.295	30.043	32.059	17.264	18.784		24	34.949	31.337	27.683	31.781	39.779	25.896	26	38.639	31.556	27.325	28.705	31.432	30.508		23	12.882	11.81	12.916	14.681	11.593	13.5	12.177	9.672	14.05	11.888	23.266	10.037	12.419		23	13.959	13.02	10.538	19.235
25	13.573	21.012	104.738	21.152	22.371	39.827	20.783	52.641	31.932	19.1	16.098	18.625	17.216		25	33.43	31.663	25.85	30	29.186	28.365	29.49	30.951	28.333	30.225	33.659	27.523	32.213		24	16.272	22.038	20.299	17.694	12.686	17.162	13.403	16.867	14.967	18.612	10.785	15.047	9.065		24	10.363	14.834	10.8	12.775
26	21.333	20.929	95.762	24.304	14.64	27.712	16.833	52.656	17.705	34.829	23.706	14.597	23.902		26	31.405	30.35	29.767	37.219	37.047	25.198	28.922	35.328	25.556	30.125	38.75	30.455	30.967		25	13.596	18.038	16.953	16.861	14.105	7.059	14.452	19.406	10.433	12.296	10.532	10.075	13.726		25	16.753	13.907	14.113	17.667
27	16.906	27.786	92.333	26.101	20.843	29.269	18.15	39.906	24.568	34.271	15.451	22.222	20.784		27	28.608	26.487	30.8	38.344	32.047	22.146	29.039	38.967	29.931	28.888	29.818	33.818	39.18		26	14.618	14.759	10.85	10.208	20.36	10.662	19.726	14.695	13.633	7.143	15.481	12.028	13.903		26	12.753	13.669	12.25	12.118
28	14.781	23.69	93.738	23.443	18	24.865	15.183	39.984	24.341	20.2	22.647	27.097	27.078		28	35.025	30.987	30.017	30.75	29.186	25.208	28.98	36.721	25.417	30.837	35.818	29.091	32.066		27	18.25	18.684	15.776	11.014	11.442	10.853	13.645	17.953	14.833	11.806	13.278	13.925	12.242		27	17.144	15.934	13.075	17.078
29	12.427	25.524	98.357	24.532	17.494	17.192	15.35	41.734	23.023	16.943	27.549	26.986	27.353		29	31.873	37.763	26.683	26.562	30.814	27.875	34.588	34.328	28.764	29.025	30.932	21.682	28.738		28	17.544	13.747	14.991	15.611	10.174	10.191	15.21	11.461	9.85	18.01	16.418	8.738	15.677		28	12.562	12.106	12	12.147
30	16.135	17.393	111.19	15.392	17.303	33.192	15.117	29.516	23.795	19.7	13.49	18.611	21.569		30	33.405	30.45	25.783	36.031	35.477	27.438	26.451	29.639	27.056	28.013	32.75	31.955	32.574		29	15.699	16.165	11.495	18.319	7.849	10.721	12.032	16.703	12.383	17.602	8.354	13.766	13.677		29	12.123	14.205	13.488	16.255
31	17.531	25.548	113.595	19.266	18.506	35.769	15.167	31.203	25.227	17.943	24.725	24.431	13.627		31	37.696	29.487	29.733	32.438	28.395	26.021	26.373	30.328	25.611	29.575	32.636	31.114	31.918		30	17.838	16.152	16.514	12.542	9.395	11.235	17.371	16.781	15.15	10.939	13.38	10.178	13.581		30	16.014	17.417	8.625	13.657
32	21.292	19.452	87.524	21.494	17.978	25.192	20.15	40.703	22.727	33	25.961	18.153	22.196		32	30.43	32.263	29.767	38.406	30.651	26.917	25.235	29.754	26.569	29.15	32.818	28.432	28.672		31	16.324	15.468	16.729	9.444	17.988	11.985	18.5	13.961	19.167	16.184	14.696	11.299	13.629		31	12.226	14.49	16.663	13.265
33	20.271	20.369	84.571	14.949	13.888	21.288	14.067	53.938	24.114	26.643	21.627	20.014	27.294		33	36.177	27.362	35.117	34.969	29.267	25.469	27.49	36.984	26.361	32.175	22.886	30.705	28.656		32	18.037	15.266	14.888	21.625	15.221	16.794	12.935	16.039	17.167	14.235	11.848	9	9.935		32	14.521	14.662	7.65	12.059
34	21.021	15.702	95.024	19.937	19.135	29.327	9.417	26.234	17.75	25.714	24.824	15.014	30.353		34	35.797	37.213	24.55	36.844	26.884	30.708	29.275	32.164	27.514	29.625	32.5	39.5	26.689		33	20.772	13.367	13.888	10.5	16.488	14.029	18.839	19.117	20.067	12.061	14.785	11.159	13.113		33	18.616	16.887	12.137	14.225
35	16.552	18.321	108.524	16.582	23.551	32.808	15.9	32.047	23.886	27.457	29.373	21.917	29.294		35	35.468	31.962	29.967	32.719	34.523	24.323	25.549	33.016	29.333	32.013	41.227	24.455	26.541		34	15.029	20.165	13.299	17.236	13.86	6.118	16.016	8.219	15.083	15.827	15.949	7.402	15.032		34	15.411	14.914	14.988	19.657
36	17.604	23.905	91.548	16.215	16.461	19.731	12.917	28.25	30.955	30.514	22.333	26.125	30.961		36	31.506	29.638	31.583	34.438	27.802	22.531	24.314	46.836	24.403	29.975	32.045	29.977	28.984		35	15.316	13.228	15.925	14.583	15.302	5.412	12.952	15.078	17.583	17.449	6.646	11.944	10.306		35	14.397	12.199	13.2	23.657
37	16.802	18.798	99.262	19.658	12.944	18.923	11.817	36.922	27.75	18.957	21.235	23.653	24.471		37	29.684	35.263	27.583	27.219	34.442	26.99	28.078	39.59	28.333	31.775	22.318	32.409	25.131		36	16.346	14.152	13.14	23.542	15.651	6.941	18.823	13.109	21.1	19.837	16.342	9.28	16.823		36	19.884	19.146	15.775	16.971
38	14.812	20.024	90.786	22.051	17.809	30.365	10.567	36.797	22	25.829	12.608	17.722	22.333		38	33.785	34.588	30.983	34.25	32.023	28.354	30.059	44.18	30.528	25.55	23.727	24.886	29.246		37	18.86	15.532	13.037	15.528	14.616	18.882	17.629	16.078	16.183	13.071	15.127	7.477	16.968		37	24.315	17.404	14.562	15.422
39	15.594	19.143	108.214	22.532	17.539	23.885	14.767	36.031	27.682	22.9	15.176	22.417	25.412		39	36.215	34.075	28	28.25	31.407	25.667	28.98	40.951	25.847	27.45	35.273	31.614	33.803		38	15.86	16.633	15.43	15.792	16.558	7.691	18.758	18.188	9.85	13.684	15.797	15.019	18.597		38	20.5	21.954	19.962	21.627
40	17.354	18.476	89.333	23.114	19.371	40.769	16.817	32.938	19.295	27.786	23.51	25.556	14.098		40	39.722	34.713	31.8	37.031	31.349	22.542	22.686	36.311	31.097	29.538	29.023	31.682	34.967		39	19.537	18.519	15.252	19.139	16.884	14.206	11.758	14.93	16.467	17.602	16.899	9.748	13.694		39	18.301	22.55	14.8	19.088
41	17.125	23.821	105.643	14.937	18.82	31.154	16.533	30.047	15.75	18.714	15.216	23.861	20.588		41	32.139	28.725	29.633	29.406	31.744	25.885	24.392	51.738	25.417	32.175	34.227	34.273	28.639		40	11.309	14.962	18.178	15.083	14.221	11.647	16.177	24.797	14.117	13.694	13.886	9.664	24.194		40	14.733	19	17.862	16.765
42	17.094	22.226	87.762	21.797	14.876	20.519	12.283	31.703	29.091	19.7	26.549	17.292	20.078		42	37.316	31.062	26.733	32.312	30.744	24.521	25.51	42.492	29.042	29.625	27.182	26.841	30.869		41	18.382	13.139	14.673	22.653	21.023	12.309	17.516	17.641	16.15	22.847	13.532	13.626	14.484		41	16.253	19.04	13.6	18.882
43	18.135	16.452	93.619	24.544	22.315	36.904	13.667	44.578	17.841	16.257	11.765	23.681	21.059		43	36.519	33.05	29.633	28.781	30.547	27.385	23.98	43.295	27.764	27.45	26.955	25.591	24.803		42	18.36	17.975	18.187	10.042	15.36	14.382	18.194	15.758	9.333	14.878	17.506	10.766	15.677		42	18.596	15.099	11.7	23.863
44	20.646	23.44	101.262	18.987	18.18	24.942	11.133	30.875	24.75	20.271	12.216	18.667	17.471		44	34.987	28.575	24.4	42.219	30.081	24.792	29.157	49.82	24.444	30.562	25.068	35.727	28.59		43	13.978	16.646	14.215	11.472	14.419	9.529	15.065	11.375	17.083	12.878	17.506	6.327	15.565		43	15.007	16.49	14.075	17.088
45	18.698	20.202	105.738	16.43	13.18	24.75	12.833	32.219	29.295	19.371	16.059	22.903	14.235		45	32.481	38.675	31.65	25.75	32.756	22.865	27.235	32.066	30.917	25.825	31.727	29.114	28.607		44	16.125	18.658	11.925	12.681	18.198	14.809	21.661	14.109	13.75	12.133	19.139	16.121	18.371		44	16.678	14.821	19.388	17.902
46	14.135	17.679	95.262	17.203	13.663	26.096	12.083	36.047	20.295	26.671	17.882	19.583	18.745		46	37.481	34.05	28.417	27.281	24.779	25.917	29.157	40.689	25.861	28.587	32.977	26.636	26.311		45	20.537	21.886	17.645	18.694	23.872	13.515	23.242	18.969	14.9	15.663	25.43	10.421	17.226		45	11.301	21.113	8.425	15.931
47	15.531	14.238	93.405	17.354	17.652	11.558	15.25	28.125	18.864	22.771	19.922	13.347	21.118		47	37.797	32.6	26.567	24.406	29.93	25.396	28.745	49.59	28.125	29.163	30.295	30.909	30.41		46	15.926	19.987	22.981	17.931	15.14	12.206	19.839	13.484	16.067	16.551	24.684	19.991	19.774		46	17.233	15.159	12.887	16
48	18.917	25.952	82.929	22.785	18.169	17.904	11.317	28.609	25.318	19.843	25.157	18.139	25.02		48	33.443	33.05	22.95	26.906	26.942	26.49	20.882	44.852	33.625	26.138	33.341	26.205	26.23		47	17.331	18.962	27.29	10.542	11.279	11	12.661	14.867	17.05	12.163	23.063	10.701	12.161		47	13.377	18.742	12.75	10.98
49	23.062	21.869	77.238	22.177	13.281	20.404	16.783	16.078	23.25	21.486	21.51	22.667	19.902		49	35.405	34.35	29.217	31.812	28.767	27.438	20.804	35.361	21.944	31.163	24.75	23.727	31.541		48	10.5	15.608	29.766	16.347	11.395	13.074	15.597	17.398	22.317	11.327	21.342	14.14	24.048		48	13.836	12.298	10.938	16.882
50	17.49	18.988	96.976	18.582	13.045	17.577	18.417	29.031	19.773	19	24.686	19.458	18.275		50	35.658	30.337	30.583	29.75	34.279	23.479	21.392	37.705	29.097	26.462	28.114	30.636	29.738		49	21.632	13.899	35.561	8.944	10.837	16.809	20.048	20.062	22.383	13.214	15.215	13.308	17.468		49	13.425	14.013	10.238	11.676
51	20.521	22.06	98.119	16.937	14.933	15.538	8.733	17.641	23.886	25.229	27.608	16.403	25.098		51	30.671	32	30.083	25.469	30	24.781	20.98	42.164	30.319	28.375	29.023	36.75	28.475		50	18.566	18.797	25.243	9.667	8.093	13.176	16.613	21.367	14.75	10.184	19.392	14.355	11.903		50	15.151	9.47	16.837	15.304
52	18.24	16.131	95.81	21.481	12.067	21.096	13.067	24.453	27.659	19.614	16.118	25.111	27.059		52	29.81	31.55	32.983	21.156	27.86	26.052	21.392	46.967	23	29.5	25.045	30.909	28.426		51	24.949	23.43	31.224	7.028	16.721	12.75	22.581	32.422	21.567	17.918	30.722	15.178	16.548		51	12.452	15.715	18.938	18.922
53	20.76	16.893	79.476	20.076	15.169	21.173	14.05	14.453	14.841	24.314	16.216	15.25	26.686		53	31.848	35.025	28.083	20.531	29.919	28.521	25.235	41.721	22.208	33.213	25.841	27.136	30.492		52	13.235	25.456	34.234	18.778	16.953	15.147	20.387	38.844	17.883	14.235	51.367	12.757	13.613		52	14.493	11.914	15.938	17.569
54	15.01	22.476	61.714	20.367	15.056	18.481	8.683	18.797	23.386	25.643	27.471	22.139	23.961		54	30.81	31.3	27.35	33.531	28.116	23.396	25.549	47.787	25.306	30.312	28.182	28.455	27.82		53	19.434	22.772	28.888	12.667	14.849	13.706	16.468	42.062	16.517	12.612	51.873	13.346	18.339		53	13.959	14.351	11.325	13.039
55	16.385	19.107	80.476	24.949	10.191	13.365	13.467	22.766	12.705	24.786	24.49	21.722	19.098		55	28.557	36.55	29.467	33.562	32.488	28.167	22.627	38.672	23.681	25.55	26.409	26.409	25.885		54	17.596	23.076	25.888	18.056	16.047	10.765	18.048	44.812	9.25	13.765	60.481	16.505	13.548		54	18.842	14.616	13.012	15.284
56	18.188	13.595	68.452	14.557	17.551	16.077	12.483	19.562	19.568	19.671	18.725	16.139	23.196		56	35.595	30.638	33.683	29.094	29.57	24.885	23.667	41.508	24.917	31.525	25.25	34.068	34.836		55	17.669	33.152	32.72	15.264	15.965	13.441	18.032	45.023	16.817	16.51	68.316	12.636	19.806		55	13.616	14.033	11.938	13.922
57	14.781	17.321	57.167	24.165	19.528	19.096	12.65	18.516	13.318	27.929	27.255	22.486	23.49		57	38.987	33.213	30.05	27.844	32.291	26.781	23.549	43.23	27.486	32.912	31.205	31.455	31.639		56	18.529	43.228	24.701	13.792	14.279	12.412	20.806	44.219	13.9	14.908	72.038	9.533	19.565		56	17.548	14.252	12.475	15.853
58	22.542	19	58.524	18.671	8.809	18.577	16.217	23.891	16.364	19.857	24.784	25.069	18.745		58	39.228	34.1	25.417	24.875	28.314	26.323	23.686	37.41	24.125	29.062	30.341	35.545	39.508		57	15.897	25.127	24.916	21.972	20.047	10.059	14.5	44.211	22.5	14.939	76.152	14.766	21.806		57	13.034	15.722	15.387	16.098
59	13.354	23.702	59.857	21.987	11.169	29.192	16.517	17.688	17.5	30.043	16.431	24.681	20.196		59	37.481	32.562	27.183	30	28.395	24.615	28.529	44.721	29.292	27.125	23.841	38.477	28.82		58	19.353	36.823	23.159	19.042	14.826	14.676	17.645	49.062	11.7	11.694	60.557	9.654	17.629		58	15.185	16.695	14.163	15.539
60	13.385	14.321	58.595	17.342	22.978	13.442	11.833	22.641	18.455	16.086	11.431	23.361	23.51		60	31.165	31.688	32.467	24.875	30.965	25.156	26.804	40.41	28.208	27.5	32.705	31.341	33.754		59	18.801	29.101	19.813	19.833	23.244	14.926	17.226	47.008	13.683	18.898	67.456	12.916	10.726		59	15.411	15.318	14.762	17.833
61	22.979	19.571	38.048	20.43	14.36	17.308	16.233	21.641	13.659	23.229	14.961	22.986	14.98		61	30.342	33.925	23.583	22.219	27.779	24.052	24.824	49.23	23.903	29.538	24.841	24.977	28.672		60	15.588	33.835	18.645	18.653	19.698	6.853	18.419	45.633	13.833	21.51	76.987	10.206	16.871		60	17.452	14.788	12.312	22.029
62	14	24.25	44.81	14.696	16.427	20.692	23.3	22.234	19.932	22.443	24.373	23.069	17.745		62	30.481	34.237	31.7	37.406	28.977	29.198	25.804	46.77	27	28.975	27.773	28.886	24.934		61	13.824	30.291	21.897	16.806	20.849	15.162	18.871	38.281	13	13.296	60.342	19.477	18.532		61	15.829	15.596	13.375	18.412
63	21.115	19.024	47.571	14.785	19.438	16.923	13.683	19.516	16.545	20.914	24.333	15.833	23.471		63	34.595	33.1	25.417	24.219	35.605	26.594	24.529	37.705	27.486	32.688	29.523	28.477	27.623		62	16.331	26.013	21.047	17.444	22.605	12.088	13.935	46.625	14.767	16.776	58.646	13.738	15.145		62	18.39	14.258	12.175	14.216
64	27.292	14.774	42.833	23.089	14.472	29.827	13.017	16.438	14.25	26.886	25.765	17.903	13.431		64	32.557	33.862	27.117	38.938	26.523	29.052	23.196	43.262	29.111	35.225	23.409	27.455	28.525		63	20.978	24.506	23.009	21.153	25.953	13.368	15.661	39.328	10.25	14.031	63.367	7.71	19.839		63	15.658	23.861	11.2	20.422
65	16.021	16.369	27.5	18.076	14.315	22.962	13.717	16.25	14.841	29.957	24.902	23.5	18.353		65	29.62	32.938	28.35	21.438	30.733	24.104	26.804	37.459	25.694	40.487	28.955	23.341	31		64	16.853	28.911	23.028	12.417	11.302	13.662	23.839	33.258	16.683	14.102	58.949	10.804	14.839		64	12.082	18.331	13.613	11.931
66	12.781	21.702	52.619	16.911	11.663	17.346	11.783	31.594	37.795	35.114	18.392	18.833	16.941		66	38.38	31.025	27.033	28.562	29.767	29.417	24.627	42.311	31.222	41.463	21.591	32.045	36.918		65	17.037	28.861	24.907	19.083	18.233	16.338	9.226	33.141	18.8	10.357	51.671	10.056	20.887		65	17.774	15.517	18.013	18.127
67	20.833	23.619	42.952	18.975	14.843	18.731	14.117	21.297	14.864	23.271	34.353	17.708	19.686		67	29.405	31.275	26.617	30.062	29.581	27.021	26.235	39.918	25.403	41.412	26.432	27.568	33.18		66	14.279	23.329	26.234	15.764	9.779	17.794	17.855	31.172	18.1	10.663	51.203	10.346	15.887		66	17.479	17.636	14.538	16.422
68	16.198	16.012	41.048	19.506	15.652	11.269	15.05	19.531	22.136	30.086	37.294	16.347	27.176		68	31.671	33.65	25.85	30.625	26.721	28.156	26.039	43.23	39.861	40.263	34.136	30.386	26.066		67	18.574	19.051	27.075	13.556	14.535	8.794	20.726	36.477	17.433	13.316	51.127	16.729	18.081		67	20.144	12.457	12.462	16.412
69	19.26	16.464	34.667	16.354	13.551	19.25	23.683	24.641	27.545	19.8	20.804	18.611	18.941		69	35.924	35.138	30.783	29.094	29.058	27.26	20.275	32.279	28.444	43.138	24.023	31.068	32.77		68	17.338	23.797	18.467	14.5	16.721	17.456	18.113	32.289	23.05	18.52	55.215	8.579	14.952		68	19.253	18.536	14.062	16.52
70	8.427	16.548	34.786	19.316	17.663	17.827	11.183	14.281	22.705	27.257	18.059	14.097	14.608		70	33.886	27.475	30.217	24.688	31.872	23.927	22.137	46.262	30.347	34.938	36.045	25.409	31.721		69	16.993	27.329	23.318	15.458	12.57	11.015	13.79	32.977	11.133	10.663	58.886	10.411	16.694		69	17.062	12.954	18.125	12.108
71	18.594	20.643	33.857	19.62	17.079	13.75	17.067	21.922	20.659	20.214	18.118	15.472	14.863		71	34.962	30.9	26.783	27.844	32.977	28.104	27.157	37.787	26.194	37.775	21.795	28.795	30.033		70	20.978	33.405	26.72	16.681	15.419	14.838	16.177	32.227	14.667	14.204	41.367	10.794	13.226		70	11.384	15.887	11.6	14.784
72	19.188	11.595	23.024	16.177	16.787	17.577	22	28.469	18.523	24.057	24.039	25.528	20.824		72	34.924	34.85	23.117	32.562	28.663	29.281	26.608	34.803	29.972	29.212	24.068	26.659	29.213		71	19.544	22.342	20.355	17.292	15.965	10.044	12.726	27.109	17.467	17.051	42.81	8.953	11.661		71	11.527	9.609	11.363	12.696
73	20.781	21.726	21.643	13.582	18.787	18.846	17.167	25.766	17.659	17.043	26.882	16.278	10.392		73	37.696	31.325	31.25	31	29.419	26.521	26.431	40.016	24.944	37.35	25.409	27.955	28.475		72	22.272	29.684	14.374	20.444	11.64	8.221	21.887	34.922	22.517	18.296	35.57	14.748	17.032		72	15.808	13.596	15.525	14.48
74	16.938	27.286	32.929	17.911	13.461	23.808	19.567	20.625	19.795	25.271	29.196	23.125	13.745		74	32.342	37.638	29.65	26.656	31.221	27.479	27.882	48.393	29.319	32.675	25.614	29.818	33.918		73	22.904	48.734	23.486	21.181	22.814	12.882	11.935	31.672	19.7	17.306	44.848	10.514	12.371		73	17.151	13.411	8.913	21.265
75	15.823	21.333	25.381	18.165	16.596	15.654	10.2	16.484	19.295	25.329	26.255	26.722	21.745		75	27.025	35.8	31.3	29.25	30.744	27.073	28.608	38.115	28.083	33.975	26.568	34.636	29.148		74	18.926	36.873	16.813	22.125	18.395	14.412	17.419	28.289	20.683	17.082	44.595	13.645	10.258		74	15.014	14.788	14.475	12.784
76	19.469	19.131	23.214	20.304	14.865	18.865	18.967	19.344	13.977	30.043	28.039	19.736	16.804		76	28.38	31.688	27.233	23.156	33.279	27.271	26.373	32.951	34.597	33	30.386	27.091	28.41		75	16.919	69.975	14.168	15.556	15.709	11.221	14.435	24.906	15.867	18.673	45.646	9.589	18.532		75	16.808	16.046	12.275	14.304
77	18.938	19.512	31.452	19.114	18.326	20.904	13.083	28.75	21.114	23.457	19.294	22.986	12.941		77	33.747	33.888	23.85	30.625	32.523	24.885	25.196	33.492	27.083	36.775	28.409	25.477	32.787		76	17.169	71.734	20.206	20.597	22.047	12.765	17.081	31.398	26.4	19.449	52.342	11.374	18.645		76	11.836	13.265	11	15.118
78	16.958	15.06	23.19	18.241	20.944	23.865	16.7	23.031	12.977	24.4	27.804	20.069	13.902		78	32.823	33.562	25.7	29.812	32.977	27.229	31.275	32.049	29.472	34.362	21.795	29.864	35.049		77	14.081	75.139	17.393	20.75	22.023	8.676	17.935	23.812	9.45	17.071	49.177	7.991	12.339		77	13.062	13.775	12.938	14.284
79	15.823	17.655	26.976	19.139	13.843	20.173	15.867	23.75	16.114	32.986	20.098	22.847	19.235		79	36.418	36.463	27.55	37.25	34.767	21.062	23.098	34.869	25.528	31.95	28.023	21.25	29.705		78	16.912	68.734	15.037	19.264	14.023	15.397	18.032	17.609	19.033	8.867	53.709	12.963	19.694		78	13.438	15.828	14.837	21.451
80	22.438	15.119	30.238	15.709	18.764	11.962	14.633	25.609	17.159	28.8	26.902	21.514	15.843		80	33.987	30.6	32.017	23.594	28.93	30.625	32.118	35.557	27.694	29.862	26.159	28.25	31.213		79	19.853	89.063	15.682	13.792	13.756	8.75	16.371	20.508	20.183	14.847	48.367	8.701	15.887		79	20.363	16.735	27.575	15
81	16.969	16.429	24.524	17.81	15.787	15.712	11.567	22.109	20.545	19.629	15.863	26.278	23.745		81	33.899	36.675	34.95	29.438	31.186	25.781	30.549	31.525	26.681	29.888	28.136	25.159	26.246		80	19.022	84.785	12.953	23.847	16.465	16.941	10.032	22.32	16.283	12.469	55.152	8.075	16.984		80	18.158	13.311	33.662	12.118
82	20.521	18.917	13.333	17.228	18.64	15.058	14.75	16.469	19.545	28.357	26.216	27.375	20.98		82	29.696	34.287	30.5	32.625	30.512	26.354	27.275	30.885	29.861	32.45	28.568	24.5	27.115		81	17.662	68.57	21.14	14.625	15.256	12.882	15.919	24.039	18.6	17.571	43.949	11.28	14.855		81	21.315	15.993	36.888	13.745
83	25.792	20.929	22.333	11.797	19.978	17.654	14.9	27.422	24.273	18.314	18.549	19.833	38.98		83	29.747	33.312	28.133	23.406	28.535	25.594	28.941	30.164	27.347	32.688	30.295	31.659	33.41		82	20.353	79.127	18.636	13.333	17.919	11.324	14.468	23.445	14.35	14.286	38.937	8.589	18.79		82	18.884	16.583	40.638	10.206
84	13.125	19.345	35.095	17.595	12.888	15.077	14.333	18.188	25.136	26.429	24.353	18.375	20.039		84	32.532	29.737	32.983	28.75	32.337	30.542	31.157	38.131	32.486	31.25	27.591	23.386	26.951		83	21.265	62.987	15.589	17.889	18.663	11.838	13.887	20.398	19.383	13.398	46.975	14.028	15.613		83	23.877	13.404	42.7	15.118
85	20.698	24.643	18.452	18.709	16.742	13	16.467	21.938	13.227	23.986	32.157	20.667	21.529		85	34.684	34.425	31.85	25.406	30.767	31.104	27.137	31.82	28.403	31.7	28.682	25.614	32.967		84	16.463	74.861	17.841	16.861	18	14.588	10.597	21.555	22.217	16.122	40.709	6.682	15.984		84	19.11	13.669	36.513	18.049
86	21.094	22.036	28.548	13.506	24.719	12.654	11.033	21.656	23.295	20.943	28.51	26.722	23.863		86	31.658	37.737	31.083	31.562	34.674	23.854	29.02	32.033	29.042	28.6	29.091	31.477	33.164		85	16.779	76.304	15.897	17.333	16.791	14.544	10.565	25.023	18.05	17.49	54.38	12.766	10.516		85	22.137	13.424	32.338	16.225
87	17.792	25.488	31.167	20.114	14.562	12.288	16.517	26.031	25.432	15.7	19.902	23.361	10.706		87	36.139	41.162	26.8	21.531	34.779	27.104	25.725	30.41	28.917	31.225	31.25	26	28.525		86	17.765	87.759	26.206	11.403	14.791	15.632	12.887	21.938	17.317	13.52	44.759	13.533	17.565		86	20.473	12.695	40.037	15
88	18.583	22.929	22.095	19.823	16.753	13.212	20.167	23.672	21.023	27.986	20.686	21.556	33.667		88	38.291	32.475	30.467	21.75	27.209	29.781	20.941	30.492	28.583	28.812	30.909	31.341	33.787		87	15.721	83.646	18.037	19.306	21.035	13.985	14	21.273	19.283	13.929	54.823	10.533	14.371		87	21.075	15.457	38.425	14.657
89	22.427	27.75	25.214	23.658	19.809	19.231	12.733	20.141	26.318	23.071	18.882	19.75	22.706		89	35.203	38.862	29.533	34.719	24.837	28.365	29.784	35.852	23.611	33.213	27.545	27.273	28.836		88	18.294	78.722	16.15	26.653	13.302	11.941	13.887	23.984	9.2	12.653	57.608	15.888	14.565		88	15.267	14.868	36.112	14.225
90	23.729	25.94	22.19	22.316	13.584	14.712	14.917	25.812	12.432	20.743	27.471	23.778	19.882		90	31.975	32.675	26.283	26.094	27.244	27.156	27.863	25.508	24.903	32.912	30.295	28.886	33.934		89	16.36	82.354	15.505	16.333	18.326	11.015	15.742	21.148	19	19.214	59	7.009	10.339		89	14.308	15.987	34.6	11.824
91	16.771	29.798	28.643	17.785	21.438	20.135	13	24.188	26.932	23.571	17.353	14.097	30.824		91	35.785	34.475	27.1	28.844	28.826	30.417	26.51	30.525	23.819	29	25.818	26.273	30.869		90	11.787	87.949	12.542	17.389	16.965	10.471	19.306	23.375	11.867	12.704	48.582	13.654	13.468		90	15.822	13.179	25.775	10.108
92	24.073	28.071	21.31	18	17.719	10.038	13.067	22.047	23.955	22.771	20.51	26.903	28.451		92	32.456	34.7	28.883	30	34.093	24.688	23.373	34.41	26.694	35.175	29.75	24.636	27.852		91	20.691	85.949	16.841	18.431	16.233	10.794	18.194	23.664	14.733	14.459	45.19	12.916	10.548		91	16.11	11.033	35.662	16.529
93	21.167	19.738	19.595	25.684	15.652	19.404	15	23.406	29.932	20.043	20.647	17.194	17.569		93	32.392	32.5	27.717	31.281	34.233	24.552	33.569	32.443	25.222	27	25.023	25.773	30.951		92	16.463	81.722	18.196	19.681	18.116	14.235	19.097	25.852	16.55	13.949	44.392	10.477	15.984		92	16.911	14.709	28.775	16.294
94	21.073	20.298	15.714	22.557	15.315	21.192	10.45	21.438	20.818	18.314	18.137	21.111	25.353		94	35.468	37.062	25.517	29.938	32.744	25.781	24.569	39.787	29.111	38.338	28.455	28.432	26.557		93	16.331	74.873	16.084	15.347	14.744	16.647	14.129	18.305	9.467	14.898	37.519	11.224	11.968		93	18.158	12.457	23.188	15.294
95	25.375	23.226	19.143	17.924	14.978	15.346	18.233	35.812	15.477	19.186	21.294	17.389	18.686		95	32.671	36.975	29.95	34.75	30.779	26.271	25.745	36.59	25.417	32.55	27.091	32.159	30.525		94	15.441	71.873	21.458	16.028	12.93	8.897	11.919	22.188	14.017	15.112	30.101	7.944	17.823		94	16.212	13.987	27.112	11.696
96	19.521	21.798	14.714	17.152	24.742	22.327	11.517	22.828	30.75	24.829	14.549	26.583	21.275		96	35.873	32.562	33.533	25.062	28.756	32.229	25.961	33.77	30.736	33.475	29.068	33.909	31.082		95	16.897	54.722	18.533	15.736	15.023	9.235	13.065	13.852	17.933	11.694	28.089	12.009	17.242		95	15.425	9.384	38.825	8.265
97	22.854	17.143	25.786	21.165	14.169	17	18.233	31.328	21.159	19.586	21.098	22.153	26.686		97	35.835	32.575	30.317	25.75	30.372	21.99	27.961	38.049	26.208	34.5	27.886	30.614	31.311		96	16.625	79.595	16.486	16.292	20.256	15.147	18.726	16.867	16.567	14.214	33.81	7.533	15.823		96	18.89	14.278	29.837	15.255
98	23.396	23.845	23.048	19.051	23.854	11.481	15.85	33.953	16.591	24.843	24.49	25.236	25.431		98	30.924	33.35	26.35	33.125	26.523	27.896	24.922	31.279	28.333	29.938	27.023	26.591	30.869		97	16.419	60.671	17.636	11.361	17.395	12.456	17.032	19.602	19.967	15.071	33.987	10.393	21.935		97	16.171	15.821	42.075	14.078
99	25.594	18.262	13	19.089	23.404	23.808	15.833	30.906	24.136	22.043	18.157	20.528	26.804		99	31.127	37.838	32.65	28.312	34.919	25.875	27.549	32.377	33.292	26.9	33.455	32.432	28.295		98	15.544	67.089	16.271	17.667	15.453	9.956	13.5	18.703	19.283	14.969	36.57	10.757	18.161		98	18.123	13.265	27.575	18.824
100	23.094	21.131	29.429	18.646	19.034	16.712	20	18.328	16.818	28.043	31.745	17.736	29.176		100	34.835	31.325	29.6	25.625	28.953	28.021	34.392	32.295	25.278	31.45	31.318	27.5	32.541		99	19.801	61.19	12.897	23.861	17.244	6.456	21.226	13.711	13.883	12.816	30.772	11.103	19.903		99	15.733	14.497	26.25	16.206
101	19.125	19.25	26.524	17.937	14.978	24.019	11.867	18.031	20.091	21.357	20.882	17.056	19.451		101	32.468	39.562	25.867	32.594	28.895	28.021	29.431	31.934	35.028	35.95	31.295	27.273	27.279		100	18.515	73.873	14.626	20.819	14.209	12.426	13.097	22.844	19.3	16.184	34.304	12.047	17.21		100	21.507	13.715	25.013	11.373
102	14.865	23.976	29.333	17.772	20.09	22.346	14.133	24.25	16.523	24.643	24.922	21.458	28.255		102	37.076	34.787	24.2	30.125	34.802	28.938	25.784	29.377	26.583	26.462	29.955	20.614	28.721		101	14.022	50.722	17.103	13.181	13.953	13.824	17.597	22.32	13.65	14.796	39.392	12.972	17.145		101	14.342	10.96	24.538	14.157
103	13.021	15.714	38.238	15.291	15.551	23.096	12.417	18.859	22.136	24.614	26.627	12.847	20.863		103	38.127	35.775	26.617	31	27.93	28.208	29.373	34.279	28.667	34.812	25.091	29.591	29.787		102	18.324	68.114	16.15	17.417	22.442	6.544	13.984	18.258	19.033	19.214	44.734	12.981	18.742		102	15.733	14.96	29.962	15.373
104	18.51	25.071	47.976	22.494	14.202	25.692	14.083	14.812	28.977	22.743	13.549	28.319	25.902		104	31.418	33.35	26.067	27.594	29.721	25.115	30.608	36.984	26.944	24.763	26.864	23.045	33.607		103	20.765	50.987	14.327	20.25	19.198	11.162	14.081	21.961	27.583	17.327	41.165	13.486	22.065		103	15.863	11.874	23.625	18.549
105	21.104	26.964	31.31	19.57	12.382	17.173	13.483	18.375	22.977	32.5	21.549	20.222	19.078		105	26.709	34.938	25.85	32.156	29.919	25.625	28.588	35.607	27.347	28.087	25.545	29.705	33.295		104	13.691	62.709	16.187	20.819	17.628	23	14.339	18.047	18.8	19.561	41.43	13.701	15.661		104	12.925	15.881	23.587	14.559
106	16.479	21.548	42.119	12.873	11.82	19.019	16.55	21.953	20.227	20.357	22.471	23.014	19.118		106	34.797	32.6	25.033	24.688	30.128	28.771	27.824	37.082	29.819	34.237	24.705	27.727	27.77		105	24.831	59.013	15.336	19.361	25.279	18.441	21.355	33.836	18.717	14	41.38	15.654	11.823		105	14.281	11.377	21.462	12.402
107	17.479	24.869	55.69	25.911	9.989	23.404	13.483	19.984	15.591	16.371	26.235	28.278	28.235		107	33.405	29.788	35.817	30.625	31.674	24.958	27.294	35.41	28.819	28.925	31.909	32.591	32.41		106	17.485	56.759	16.262	13.583	16.5	9.735	23.968	23.281	32.767	14.857	32.696	13.056	23.242		106	15.877	10.768	24.15	17.618
108	16.281	18.25	50.762	13.38	11.191	12.327	16.55	19.812	14.477	23.429	16.667	22.861	24.333		108	27.823	27.65	32.333	29.375	35.302	29.125	29.706	32.361	24.097	31.825	32.455	31.341	27.475		107	19.331	52.962	16.654	12.111	17.279	18.706	11.516	23.398	20.283	19.99	31.38	14.533	10.984		107	18.507	15.523	32.925	12.451
109	22.542	18.75	52.405	23.924	13.697	25.712	15.333	25.297	20.932	18.043	15.216	18.028	21.392		109	36.684	30.413	26.717	37.344	27.419	28.469	28	32.836	25.431	29.8	25.091	30.205	31.426		108	21.647	50.278	15.598	25.444	17.663	9.838	16.484	23.383	19.8	14.245	38.19	12.766	15.613		108	14.185	15.781	20.725	14.5
110	16.385	20.321	57.262	16.278	18.775	20	12.333	27.625	27.295	22.4	14.667	22.611	15.784		110	31	30.025	25.583	28.344	30.826	28.49	22.49	23.852	29.681	26.1	34.909	31.523	30.197		109	18.243	33.975	15.551	21.875	15.36	16.294	21.048	34.984	20.867	15.724	35.456	13.589	15.452		109	14.301	9.755	21.938	14.176
111	20.281	23.619	43.262	18.57	11.067	20.192	22.367	20.734	26.318	23.714	18.216	19.764	23.706		111	34.506	38.438	34.817	32.344	37.779	24.917	22.667	31.82	28.028	32.125	27.364	33.841	33.426		110	18.743	58.278	16.822	13.861	21.767	16.265	23	27.359	20.483	14.306	26.494	14.972	13.065		110	15.205	11.801	22.2	12.902
112	23.771	19.012	63.119	23.962	20.708	15.423	14.733	33.891	20.114	23.314	13.216	19.458	25.294		112	28.987	32.95	32.4	28.25	24.616	27.531	24.706	33.23	25.861	26.888	33.455	32.727	31.984		111	15.537	44.063	15.131	31.972	13.709	15.015	20.806	26.531	18.883	16.592	38.722	14.654	14.952		111	13.247	13.457	16.888	12.794
113	16.677	13.738	28.976	21.481	14.449	15.615	12.517	14.891	18.659	20.757	24.235	17.625	12.49		113	35.557	33.062	26.717	31.969	31.105	23.792	27.51	30.508	26.708	28.188	26.977	34.114	26.754		112	21.544	37.342	12.224	16.542	19.233	17.25	24.323	27.328	21.983	15.959	33.924	12.636	26.306		112	10.096	11.709	17.163	15.255
114	24.927	19.893	46.548	16.013	15.955	18.788	12.483	28.188	11.136	19.457	19.255	19.514	16.647		114	39.392	35.612	28.883	30.125	31.058	24.771	27.118	28.77	28.208	31.825	26.227	34.455	29.525		113	18.971	39.987	19.187	17.75	20.837	15.794	21.016	26.492	21.05	19.051	38.873	10.897	21.823		113	11.692	12.503	8.913	14.441
115	18.229	15.988	54.452	21.975	21.528	20.212	15.1	23.969	25.705	16.786	21.373	17.583	19.549		115	32.532	43.575	28.533	28.906	30.488	23.156	29.588	35.59	25.625	31.888	31.886	25.205	30.77		114	18.735	43.304	18.738	17.194	8.663	18.309	10.387	30.312	19.033	16.092	36.241	11.299	28.403		114	14.315	11.417	16.688	14.608
116	23.927	15.774	54.262	21.076	15.831	22.827	18.883	24.609	17.568	20.957	23.275	21.889	16.314		116	35.646	32.55	32.8	41.625	31.186	25.771	30.745	27.77	33.417	25.288	28.614	29.159	26.967		115	16.816	41.241	15.084	13.861	17.105	17.868	13.032	21.281	17.783	12.255	32.228	11.271	15.065		115	14.74	14.768	16.925	13.902
117	19.031	10.202	35.714	18.709	18.753	23.808	13.5	19.75	22.364	19.671	16.333	13.333	21.471		117	38.304	34.688	32.65	28.156	26.558	28.729	24.49	37.311	24.833	28.388	32.75	29.841	29.508		116	18.36	34.823	17.421	18.639	12.233	13.309	15.597	13.875	12.867	14.439	31.494	6.916	11.645		116	12.692	16.921	17.087	12.48
118	25.427	26.357	37.31	19.582	19.854	13.5	14.183	19.266	14.955	21.629	23.02	17.181	28.235		118	31.494	36.912	29.233	29.969	31.023	27.573	24.059	35.639	29.222	28.5	30.75	29.386	35.639		117	17.868	42.848	9.991	19.653	15	8	17.548	21.242	21.7	16.388	29.228	11.355	13.435		117	14.904	14.417	15.188	14.431
119	19.344	13.81	32.024	19.633	8.719	19.885	18.1	16.031	23.432	23.043	21.059	21.25	24.647		119	33.165	32.787	27.117	27.312	27.384	27.115	24.235	30.787	29.153	28.725	27.636	32.114	27.77		118	18.515	31.456	15.907	13.319	14.605	11.162	18.806	24.258	19.067	14.061	29.494	16.776	14.871		118	15.151	14.682	22.95	16.961
120	17.906	25.929	21.5	20.215	11.629	25.327	17.65	22.234	19.455	21.086	18.725	18.444	19.137		120	29.633	35.5	28.183	23.469	31.395	30.385	25.608	29.721	28.736	27.812	29.25	26.932	27.426		119	15.566	26	12.346	17.056	16.244	11.912	13.274	24.508	20.85	14.776	20.19	11.308	14.629		119	12.226	11.629	17.413	11.441
121	15.583	19.726	30.19	15.127	15.236	10.75	7.95	30.266	16.227	22.129	22.549	20.694	12.843		121	34.861	30.987	34.683	27.719	31.535	28.958	21.196	32.23	30.611	31.612	28.864	26.386	22.459		120	16.206	29.342	16.664	15.097	18.116	13.529	14.161	18.094	12.2	12.337	26.899	13.477	17.726		120	11.678	17.483	27.875	13.745
122	25.729	23.738	27.595	22.354	14.416	12.288	17.367	27.781	22.818	21.4	26.627	19.375	21.569		122	32.937	33.638	28.933	28.562	27.047	24.333	29.098	29.377	25.278	27.85	35.114	25.432	25.59		121	19.934	33.456	13.785	18.819	19.57	11.265	20.935	24.328	20.583	11	19.684	9.028	22.145		121	15.712	16.96	19.513	13.539
123	13.073	20.762	40.452	20.937	20.494	23.558	12.783	19.469	21.227	22.557	17.216	18.625	18.353		123	34.468	31.638	31.633	31.406	32.756	28.896	26.784	30.918	26.042	25.05	27.523	29.636	31.164		122	17.25	33.38	19.336	16.458	20.686	13.191	17.677	18.492	10.35	15.01	24.051	16.009	16.581		122	13.041	14.775	25.25	7.755
124	18.646	16.536	31.619	17.886	20.573	16.346	14.967	23.016	30.136	17.386	26.843	21.514	26.294		124	30	36.062	29.767	34.031	29.663	25.208	27.059	31.033	27.778	28.55	22.909	23.545	28.213		123	18.654	33.57	16.71	16.611	17.988	9.309	18.565	23.867	16.133	18.255	27.608	9.785	18.21		123	11.432	10.358	16.625	11.431
125	14.531	18.988	29.286	18.494	17.124	17.846	13.117	19.016	27.886	19.071	24.765	13.125	19.216		125	32.418	30.45	31.167	25.531	30.314	24.281	32.784	34.656	26.639	25.75	35.114	28.682	35.787		124	15.743	21.291	13.523	13.514	15.628	13.235	9.226	22.094	19.633	17.378	21.924	13	20.032		124	14.733	15.927	16.788	14.127
126	29.656	15.179	32.714	18.544	15.427	13.173	15.8	25.562	14.477	21.943	14.51	13.792	20.235		126	32.152	34.95	29.617	25.938	26.593	27.156	31.745	28.705	29.181	27.15	27.295	32.932	34.803		125	21.316	22.025	12.439	10.389	19.651	16.544	14.226	17.836	18.3	12.143	13.899	8.925	15.839		125	10.336	11.139	24.925	14.48
127	28.302	22.262	26.476	18.734	24.573	13.635	15.917	26.766	17.523	23.486	19.196	23.583	16.725		127	28.025	32.875	27.117	23.406	34.36	24.656	30.588	23.082	25.333	36.812	37.182	30.159	29.41		126	17.787	25.835	12.477	14.806	17.953	12.721	17.468	22.633	7	11.99	21.291	8.794	14.081		126	12.815	18.305	25.675	14.363
128	22.74	21.274	21.595	19.987	13.91	14.865	12.617	23.891	27.409	22.814	23.216	20.347	21.471		128	27.886	29.013	34.217	32.281	29.047	25.781	28.137	29.902	29.653	29.3	29.432	30.886	24.393		127	16.5	24.494	14.477	13.333	18.523	11.588	14.274	21.758	19.933	12.071	21.532	8.991	17.258		127	11.014	12.868	22.337	14.784
129	21.896	17.024	28.595	25.886	15.011	14.288	13.583	18.234	17.409	20.529	19.843	15.764	20.039		129	31.595	33.875	29.533	34.562	29.744	30.615	35.725	30.885	25.556	29.975	33.295	30.25	29.393		128	19.926	22.165	16.262	11.444	19.988	14.853	15.355	21.336	13.183	17.061	21.696	7.953	22.516		128	12.041	11.185	19.788	13.598
130	13.719	18.905	14.286	11.937	14.438	10.135	9.933	24.672	24.023	29.029	19.235	20.639	22.255		130	26.063	29.163	30.8	36.219	34.07	22.729	28.765	25.738	33.278	30.8	31.909	26.409	32.344		129	15.662	28.241	12.589	15.014	12.07	11.765	10.113	19.352	14.9	18.112	16.329	8.589	16.984		129	14.979	15.02	18.575	12.588
131	21.896	25.405	25.69	14.114	12.775	16.288	16.15	24.453	16.341	26.729	24.176	16.861	15		131	38.152	36.35	30.85	30.312	29.895	23.427	34.157	30.508	24.694	25.812	32	28.364	29.328		130	17.243	19.544	13.262	12.667	9.302	12.809	20.903	20.281	18.233	11.918	18.494	14.636	17.984		130	14.123	13.066	20.35	15.176
132	16.656	20.798	28.69	15.633	22.472	23.154	17.633	19.922	22.091	17.9	26.275	16.889	21.137		132	32.962	34.6	25.283	26.938	27.279	27.635	30.02	36.279	29.542	34.35	34.659	25.295	27.705		131	19.426	24.949	11.393	15.139	12.186	10.235	14.323	18.164	18.267	19.959	16.684	10.346	19.855		131	16.589	15.358	15.988	10.784
133	17.5	16.631	45.405	26.405	20.27	19.231	16.083	22.875	25.318	22.729	14.843	15.542	14.431		133	31.392	32.725	28.65	28.281	33.477	24.49	27.078	28.557	26.653	25.612	30.75	34.409	31.049		132	23.441	21.684	10.832	12.347	12.36	17.456	9.742	19.523	19	20.949	14.076	12.888	12.919		132	16.555	16.629	18.45	15.52
134	22.906	26.012	46.405	22.329	17.944	32.154	8.1	19.219	24.068	19.071	20.471	30	23.176		134	33.481	28.712	25.283	37.969	31.465	24.438	33.647	31.049	26.903	32.7	28.977	32.364	24.131		133	15.706	23.785	10.168	16.514	16.605	10.662	12.323	14.578	17.8	15.224	14.177	12.243	9.984		133	11.432	12.808	15.538	17.441
135	24.76	25.214	42.238	14.747	22.966	24.5	10.767	28.984	28.705	27.429	18.922	19.472	23.353		135	34.076	39.362	30.267	36.531	29.174	23.323	38.804	32.59	26.889	31.675	31.182	26.682	26.82		134	17.735	25.165	16.589	11.708	13.349	16.868	14.629	24.398	14.75	16.296	14.089	12.963	18.629		134	10.466	12.424	14.512	15.569
136	23.75	18.702	77.214	25.354	17.169	29.808	14.333	17.141	17.341	16.657	20.745	20.222	18.667		136	35.354	31.837	30.217	26.094	24.919	23.344	34.196	27.492	26.653	31.575	30.023	30.205	36.377		135	20.904	22.139	12.598	7.625	18.895	12.603	15.597	16.125	14.617	13.837	15.139	14.075	13.629		135	16.267	15.808	14.9	15.618
137	13.24	20.345	69.167	21.924	13.247	20.519	16.8	22.203	29.795	29.771	13.02	11.764	26.667		137	30.291	30.7	24.483	34.156	29.384	22.938	30.843	30.787	26.361	28.575	31.818	28.841	28.361		136	22.485	19.253	14.355	10.194	12.314	14.382	19.5	14.273	15.017	12.337	18.316	4.85	17.355		136	11.911	15.656	11.575	13.275
138	17.781	22.917	72.881	20.443	16.753	24.788	14.367	20.641	10.409	20.114	23.333	18.597	22.333		138	36.38	33.562	26.533	26.188	31.663	25.99	41.039	31.754	29.569	29.837	30.523	33.773	28.049		137	18.324	26.595	18.776	14	18.791	11.088	15.581	14.766	13.083	10.551	12.734	11.589	12.065		137	17.63	15.689	20.337	12.235
139	24.698	15.345	54.976	22.608	18.247	30.327	10.417	14.125	19.068	21.643	17.745	22.889	25.529		139	30.152	33.175	32.967	25.938	31.453	27.417	40.176	28.164	31.694	29.575	29	28.432	28.984		138	13.765	24.203	10.953	15.667	16.523	9.029	11.774	17.461	25.033	13.806	23.089	12.729	20.29		138	13.021	15.828	21.7	13.451
140	14.354	21.917	74.19	21.582	17.191	20.019	20.367	24.5	18.659	15.929	19.196	18.583	20.745		140	30.57	33.325	29.833	27.344	32.407	28.708	28.255	30.066	24.444	29.425	25.273	24.477	31.131		139	19.309	27.785	10.636	8.681	15.116	9.824	15.048	20.086	18.067	14.908	17.392	11.953	16.065		139	9.904	15.662	14.438	11.539
141	15.74	20.393	77.31	18.899	9.753	21.385	15.317	21.688	10.841	27.2	15.078	19.583	24.118		141	32.937	36.525	30.717	27.062	30.233	27.417	27.235	30.295	24.292	25.788	24.023	29.682	29.066		140	18.176	22.228	18.57	19.278	15.36	10.941	15.565	27.523	24.85	11.163	14.658	12.981	20		140	12.925	13.576	25.312	14.245
142	24.146	17.631	80.071	10.646	16.213	20.404	11.067	23.875	15.432	19.2	19.863	17.097	15.412		142	36.797	32.2	30.05	25.938	31.279	27.302	29.961	25.836	30.264	29.413	26.205	30.023	32.639		141	16.934	19.924	8.308	12.667	13.105	12.647	20.323	27.359	14.617	11.449	14.709	10.617	15.065		141	14.315	12.629	14.25	13.304
143	12.896	25.738	75.167	18.975	16.528	21.635	7.9	21.234	19.318	24.129	18.529	16.931	18.804		143	41.114	37.875	30.333	32.688	28.791	22.688	29.961	24.672	31.042	28.562	28.114	31.614	37.18		142	21.088	22.354	14.654	16.056	17.244	16.824	13.855	22.062	25.417	11.051	17.392	13.009	17.048		142	16.726	12.834	19.987	14.078
144	16.844	21.512	77.048	18.544	9.91	24.481	16.95	22.297	23.773	23.014	15.02	20.931	12.471		144	28.127	30.062	30.383	27.906	31.5	22.781	35.235	28.295	29.944	32.9	30.477	29.886	31.377		143	17.14	22.241	10.607	10.569	18.5	6.118	12.79	23.398	13.533	13.49	18.127	9.215	14.758		143	11.5	14.258	10.45	17.392
145	18.833	10.798	70.548	19.367	12.944	14.212	9.8	23.25	20.364	25.171	28.549	17.639	13.824		145	38.127	29.2	24.583	32.031	29.942	24.292	36.863	26.131	26.542	33.763	35.568	25.773	29.738		144	18.809	23.494	12.271	11.472	12.744	6.971	16.016	26.875	13.4	10.816	16.051	8.645	19.516		144	12.164	14.523	13.3	14.196
146	19.615	14.976	63.929	23.81	20.112	18.923	11.833	16.812	14.477	17.229	20.176	15.194	14.667		146	31.671	29.663	28.517	24.156	30.674	25.885	31	34.41	27.528	28.612	31.545	31.932	34.525		145	16.162	24.443	18.299	14.819	17.57	7.029	12.468	23.328	17.267	12.908	22.962	17.935	18.129		145	12.664	12.152	11.962	15.451
147	12.75	11.774	59.667	13.759	12.292	22.096	14.983	25.984	15.795	21.329	22.902	22.736	16.294		147	33.544	30.975	33.483	31.188	30.64	23.698	34.529	28.951	34.806	32.812	26.364	29.977	29.754		146	15.375	17.025	13.598	11.472	16.581	11.735	8.403	18.648	17.833	18.673	17.873	9.589	20.258		146	12.945	17.609	12.8	13.275
148	16.948	23.274	54.69	17.443	23	19.442	19.867	18.062	27.932	25.786	20.314	28.653	14.059		148	38.367	28.263	28.333	26.062	30.616	23.948	41.549	28.574	26.278	30.15	30.068	29.591	30.426		147	19.522	17.658	12.308	14.986	14.221	10.853	15.306	19.039	14.967	13.418	12.152	11.093	24.613		147	12.514	12.576	11.337	15.657
149	19.354	17.548	58.857	15.089	11.427	25.635	17.467	14.703	16.455	16.629	17.647	14.653	22.373		149	33.215	32.25	30.367	25.781	31.198	30.594	33.549	34.279	30.264	29.3	30.705	31.682	29.721		148	12.324	19.861	15.206	16.611	21.186	13.75	21.21	24.484	18.95	13.908	19.494	8.841	20.629		148	11.89	14.033	13.25	8.353
150	18.083	24.631	73.643	20.038	18.663	12.385	13.167	27.234	17.977	18.4	15.353	20.069	17.176		150	33.418	37.188	24.9	29.812	34.872	25.375	29.647	30.148	30.361	28.487	28.955	32.977	26.672		149	17.735	14.354	10.411	21.403	15.779	15.691	19.774	22.305	13.85	9.867	17.329	14.383	21.903		149	12.103	15.57	17.112	15.039
151	21.365	17.798	55.833	21.139	11.382	20.019	11.767	18.578	20.227	30.9	15.078	11.75	18.333		151	32.506	28.325	30.517	32.25	30.791	28.094	33.882	32.557	24.778	28.425	26.273	24.341	32.279		150	18.36	17.646	16.019	15.472	13.674	16.868	18.323	28.984	17.817	18.939	15.456	10.327	17.806		150	10.699	13.437	12.1	19.794
152	18.615	18.405	40.548	13.772	14.438	12.423	16.15	23.672	22.591	24.629	15.235	19.069	23.333		152	34.823	30.288	30.467	27.469	26.558	25.427	33.196	28.836	22.736	29.85	25.25	32.023	26.541		151	16.132	23.152	18.963	14.347	9.279	10.691	11.065	29.469	22	18.194	22.595	10.925	15.806		151	13.884	12.57	20.562	15.637
153	18	20.762	48.976	22.367	12.292	22.115	22.633	19.219	20.5	25.1	38.941	23.208	23.333		153	28.215	34.138	37.867	26.406	30.233	26.312	31.588	34.459	31.875	29.9	32.023	36.568	26.377		152	19.243	19.759	21.645	15.139	20.453	11.971	18.903	21.508	19.967	16.469	13.127	9.813	19.581		152	15.603	10.556	14.175	8.824
154	18.49	16.095	70.024	14.342	13.292	13.731	15.25	31.547	29.614	21.229	15.431	19.944	25.608		154	35.759	31.8	28.3	31.125	32.349	24.229	33.314	34.41	24.736	28.525	39.523	31.182	28.672		153	20.125	17.582	15.664	16.639	17.942	14.912	16.048	24.211	12.4	21.714	18.228	7.103	19.484		153	12.479	17.106	14.163	12.706
155	23.135	14.214	36.31	14.392	19.056	16.885	22.017	34.219	17.5	24.514	27.922	18.597	22.392		155	31.544	32.5	30.017	32.875	29.953	24.333	34.098	26.885	28.431	35.037	35.045	30.182	33.623		154	18.868	15.772	14.617	13.431	12.314	11.779	15.581	21.961	14.017	11.99	16.709	9.991	14.016		154	14.171	15.06	21.163	17.745
156	18.135	12.881	56.976	18.241	19.876	23.519	11.833	20.453	24.977	27.971	21.392	23.056	23.608		156	31.848	35.438	28.583	31.938	26.721	26.052	29.627	34.377	25.597	25.15	29.182	33.023	30.23		155	20.838	19.557	11.664	17.181	14.163	15.397	12.645	18.086	17.267	15.163	17.494	9.439	18.839		155	15.39	17.411	13.762	15.451
157	14.438	19.429	71.905	18.013	18.056	18.731	18.083	20.859	21.295	18.271	13.392	14.389	21.588		157	29.278	29.775	27.45	26.438	29.895	28.844	30.686	27.623	29.708	25.788	30.409	31.091	27.705		156	20.147	16.063	11.439	19.278	16.256	12.985	19.484	17.711	14.7	12.204	17.494	7.093	11.855		156	15.205	12.126	13.637	18.01
158	15.74	16.512	81.381	14.532	13.966	19.769	9.133	17.609	17.023	15.757	28.216	13.833	28.765		158	32.658	30.6	35.2	22.406	29.605	26.917	30.608	27.033	29.792	27.288	26.864	34.818	39.098		157	16.044	16.975	20.766	12.958	13.395	8.029	21.742	16.141	16.767	12.561	13.241	11.421	8.597		157	16.048	14.556	27.05	20.176
159	16.312	21.857	89.643	14.886	18.753	20.558	11.717	20.422	15.568	20.529	20.02	18.806	22.922		159	27.152	34.625	29.8	28.094	34.07	26.052	33.294	25.607	29.361	27.9	31.932	28.932	26.639		158	15.088	24.696	15.308	18.694	17.628	10.691	19.548	16.852	15.733	18.684	19.367	7.981	14.677		158	17.171	11.517	40.65	21.951
160	15.25	14.714	64.762	25.684	14.966	20.404	12.6	17.141	19.841	34.271	24.804	19.542	17.647		160	35.291	30.263	24.633	23.188	31.663	24.812	28.647	33.18	23.792	29.388	34.136	26.159	33.623		159	14.206	20.114	13.981	11.528	14.988	14.103	14.242	21.711	15.617	10.5	18.139	11.636	13.887		159	30.308	15.199	26.212	23.235
161	22.552	18.048	64.714	14.759	19.674	13.654	9.233	28.094	24.159	23.329	19.588	18.667	23.431		161	31.278	29.025	34.733	30.312	25.605	27.604	29.922	33.098	28.875	30.263	32.273	25.091	32.393		160	16.574	17.025	18.589	11.597	14.233	10.074	11.871	17.578	17.067	12.898	17.722	12.841	14.274		160	34.705	13.371	33.763	20.176
162	16.229	13.417	68.31	22.025	16.933	20.538	12.467	15.297	24.273	27.529	16.686	27.333	15.314		162	29.646	32.7	23.8	29.594	25.442	31.271	31.176	34.951	33.708	24.938	32.477	29.909	26.066		161	19.809	17.089	13.439	18.111	12.93	12.456	16.855	20.664	15.6	11.551	16.025	10.701	13.855		161	33.76	16.278	41.45	23.049
163	14.771	17.512	68.31	18	16.09	18.769	23.65	17.844	17.795	25.257	31.255	20.347	14.078		163	35.797	27.275	33.65	30.906	28.663	31.99	39.608	27.164	23.028	31.225	24.318	30.227	34.541		162	21.118	15.696	11.168	16.403	12.884	17.088	15.839	13.039	19.767	14.092	15.557	9.963	11.145		162	48.623	18.523	38.588	16.225
164	17.24	14.821	74.048	17.722	12.73	20.385	12.9	22.625	27	12.171	19.039	23.347	26.039		164	38.987	29.312	30.017	35.125	25.686	27.219	29.824	31.377	24.889	31.75	29.045	30.318	26.721		163	16.64	17.949	20.075	11.042	16.779	10.956	9.645	15.211	11.25	13.398	8.658	11.925	23.548		163	49.815	13.212	48.075	15.392
165	15.635	22.298	64.286	22.608	12.067	27.288	12.383	19.297	22.295	18.229	20.275	13.014	20.216		165	30.544	27.8	34.783	28.781	28.86	27.708	32.843	31.787	30.375	26.812	32.023	29.227	31.639		164	18.162	17.937	16.28	20.139	12.395	13.456	9.968	15.68	18	9.898	17.494	7.019	19.581		164	52.822	17.57	29.388	23.412
166	12.458	14.702	55.024	14.57	16.528	16.577	9.45	19.156	13.341	18.029	17.843	10.028	26.588		166	34.608	34.938	32.7	31.656	29.43	26.396	31.255	30.475	28.847	29.25	22	36.136	27.623		165	16.382	19.127	18.047	9.306	17.849	14.824	12.145	18.867	10.05	14.265	16.861	8.953	19.613		165	66.897	20.013	47.713	13.902
167	16.198	18.726	51.405	21.165	16.348	17.423	17.283	30.812	12.091	19.286	20.745	13.347	18.667		167	35.177	32.537	26.517	27.531	32.663	30.323	37.725	31.689	31.486	28.513	28.682	38.682	24.016		166	17.074	19.975	10.589	15.708	16.698	13.456	12.887	14.258	16.55	17.061	15.405	9.991	16.806		166	72.178	14.172	33.263	20.529
168	19.708	14.476	51.095	19.114	10.753	12.615	14.633	16.141	21.273	19.5	15.824	19.944	12.667		168	33.342	33.15	30.167	32.094	29.14	26.917	36.392	29.23	29.069	26.413	28.114	25.182	26.213		167	14.125	17.405	11.15	10.556	15.302	11.706	13.516	17.445	15.95	17.531	9.253	10.271	14.371		167	66.164	13.834	54.562	10.676
169	17.812	18.036	61.31	24.544	18.438	16.423	13.517	24.375	15.205	14.386	13.882	24.056	17.529		169	41.911	34.912	25.183	26.312	32.326	24.573	29.529	33.803	27.458	31.538	30.023	23.614	29.016		168	15.529	14.772	10.121	10.208	15.477	6.529	17.742	16.055	21.267	11.296	18.367	11.29	17.919		168	76.226	20.695	58.125	17.137
170	13.74	15.655	44.881	17.468	16.64	23.365	8.617	19.844	20.295	24.329	19.51	19.236	19.49		170	36	29.712	28.483	35.906	28.465	33.552	34.745	30.934	25.639	31.9	38.364	34.136	32.148		169	17.301	14.557	13.178	11.319	19.302	9.485	16.71	15.203	18.85	14.735	19.987	9.187	19.145		169	67.007	16.669	50.425	17.186
171	18.49	17.143	47	22.177	17.303	19.308	12.467	18.5	24.659	22.257	14.627	28.431	13.667		171	31.228	31.312	26.067	30.719	27.849	27.802	33.98	24.426	32.333	29.175	36.136	25.659	27.574		170	20.625	15.013	9.869	20.389	15.942	15.324	13.629	13.711	14.6	14.469	16.911	7.196	18.823		170	78.425	20.139	40.737	23.706
172	15.708	21.738	48.214	24.886	20.573	15.75	16.033	12.703	19.5	11.643	20.216	27.208	18.922		172	35.152	35.525	27.6	33.375	29.07	24.562	36.471	33.918	21.875	26.312	32.909	27.364	28.607		171	12.551	27.734	12.121	14.833	18.244	12.044	6.823	14.516	17.7	15.898	15.456	11.308	18.758		171	75.774	22.589	39.537	19.539
173	18.25	8.929	29.952	20.595	16.169	21.865	17.6	22.781	20.5	18.414	18.882	19.639	18.039		173	27.177	33.938	31.883	35.281	29.047	25.052	42.922	31.951	27.333	32.825	31.114	26.205	35.016		172	10.434	15.354	17.243	15.528	12.314	15.632	14.274	17.133	12.7	12.806	10.089	16.336	9.726		172	72.274	15.874	48.713	19.471
174	14.177	15.726	39.595	20.367	12.854	17.212	14.15	20.266	24.909	18.543	23.706	19.736	28.078		174	31.203	30.725	30.4	37.75	30.942	22.302	41.529	30.393	29.611	28.138	33.636	27.068	32.016		173	15.515	17.975	13.168	18.597	15.151	9.647	13.081	9.234	13.217	14.969	12.709	14.15	16.645		173	75.336	22.483	36.35	16.206
175	17.271	19.583	28	16.025	11.236	14.635	11.017	21.25	20.523	15.514	24.588	15.375	22.392		175	29.81	36.438	32.283	40.781	30.651	33.031	36.902	31.967	28.806	28.763	30.295	31.091	30.607		174	18.441	9.57	15.71	14.889	14.628	11	12.516	14.477	11.55	19.5	16.278	8.495	6.516		174	74.089	19.377	43.213	23.02
176	18.812	21.298	33	17.114	15.551	16.423	8.3	17.938	19.818	15.943	13.961	20.542	9.902		176	35.684	34.275	25.217	33.375	32.674	28.698	40.843	35.082	25.222	28.525	26.5	26.5	26.902		175	20.89	17.924	16.57	16.167	11.349	13.206	13.903	15.617	13.083	10.173	14.304	13.252	12.403		175	70.349	20.795	67.037	21.912
177	18.615	20.417	33.905	15.367	15.337	11.712	12.8	19.938	12.045	15.986	20.392	26.708	17.157		177	38.127	28.938	26.083	39.406	31.256	29.198	41.647	29.754	24.861	28.175	28.205	27.932	30.344		176	21.801	13.203	15.916	9.736	16.849	11.382	13.919	17.891	12.933	13.378	10.595	16.299	14.387		176	79.61	17.623	48.9	16.392
178	10.271	15.786	30.31	20	22.584	15.769	11.967	28.672	14.523	16.571	19.196	17.139	25.863		178	29.101	38.425	28.433	26.594	29.547	28.229	38.882	26.328	35.639	28.062	27	28.273	25.016		177	11.941	19.089	12.075	12.583	19.256	11.676	15.71	14.477	14.917	13.622	12.658	11.682	19.806		177	75.075	22.371	48.5	14.755
179	11.146	27	26.762	19.278	14.73	18.462	15.983	16.547	15.318	24.786	15.412	13.833	12.667		179	32.532	31.212	30.083	26.656	31.488	27.594	41.333	29.148	26.056	29.337	29.364	27.841	27.82		178	17.588	17.481	12.477	11.764	41.465	7.647	13.548	12.68	16.783	22.612	13.013	13.075	17.565		178	70.295	15.887	54.438	22.324
180	17.427	16.417	22.69	28.38	13.393	14.173	9.533	22.75	20.205	19.686	21.294	21.208	18.039		180	35.835	34.175	31.933	39.656	28.035	21.708	36.333	28.393	26.5	28.962	27.909	28.636	32.344		179	13.816	21.114	13.159	14.236	48.837	12.824	13.645	17.539	13.983	10.735	10.152	8.542	14.258		179	71.966	20.629	61.737	18.902
181	23.688	25.31	35.286	7.62	22.787	19.365	12.25	22.438	20.432	26.843	16.471	23.264	14.451		181	39.975	34.95	26.4	29.906	25.302	28.531	41.157	34.869	33.194	28.612	25.136	43.045	31.246		180	20.647	17.861	14.14	7.333	69.779	8.235	15.274	15.688	17.9	14.459	13.911	15.065	14.177		180	75.13	17.404	69.512	16.843
182	15.729	16.393	32.905	17.582	12.315	17.827	12.917	19.594	18.364	24.971	23.98	19.861	13.118		182	36.063	33.062	27.333	28.406	28.384	22.854	37.412	27.984	32.125	31.062	27.25	25.25	31.705		181	17.412	21.063	17.953	14.319	71.465	12.588	15.306	13.648	20.35	15.643	14.646	8.579	20.048		181	68.815	16.762	61.275	18.284
183	15.906	11.94	38.405	20.43	21.09	22.615	21	18.969	34.205	17.814	16.137	22	15.392		183	34.658	30.112	29.417	28.219	29.302	27.49	36.745	29.869	28.625	28.825	23.136	29.568	29.459		182	20.015	13.468	14.72	17.028	78.233	11.897	12.839	15.812	19.45	9.857	14.633	6.495	13.129		182	64.918	20.411	49.737	17.363
184	13.385	21.345	63.286	22.342	18.438	20.058	13.2	22.109	18.5	25.414	19.961	17.722	15.902		184	32.316	31.95	24.433	26.469	31.058	25.062	47.686	27.918	29.458	25.5	28.705	30.795	34.262		183	18.904	22.354	11.037	11.292	83.256	11.706	10.742	18.555	19.583	14.816	14.937	11.364	12.71		183	64.425	19.589	48.15	13.922
185	16.323	23.036	44.714	20.089	19.135	32.808	18.933	22.266	12.591	19.743	13.627	27.958	22.863		185	34.823	34.963	29.533	32.906	29.581	24.906	40.059	26.59	26	26.663	28.136	28.182	35.148		184	16.728	19.405	14.542	15.944	84.442	7.265	15.129	12.562	22.667	13.357	13.671	10.505	13.371		184	68.795	20.404	39.888	14.745
186	16.125	20.643	75.548	19.051	16.281	40.212	12.767	15.594	21.636	11.086	27.098	13.431	19.588		186	30.519	32.55	31.467	25.312	30.093	26.604	31.941	36.213	30.028	29.112	31.409	28.818	25.607		185	15.463	18.19	17.084	14.514	71.477	8.941	17.194	11.836	22.633	15.122	14.734	15.374	12.048		185	74.712	21.921	40.75	12.529
187	15.208	21.869	72.048	13.367	16.562	42.75	12.533	19.641	22.636	20.829	20.353	16.833	22.412		187	29.367	30.1	24.067	29.188	30.128	25.188	29.176	24.59	29.931	33.9	26.364	30.614	29.18		186	16.985	14.114	15.748	14.181	75.419	12.765	10.419	12.141	21.233	15.908	11.772	10.813	15.048		186	74.041	15.861	49.162	18.069
188	13.521	17.06	63.619	15.886	18.517	28.077	15.05	26.797	16.068	27.614	26.569	16.486	21.608		188	39.987	29.763	31.3	29.812	28.953	23.875	34.392	28.754	30.458	30.55	32.386	25.773	30.77		187	22.765	20.215	16.617	18.417	85.663	12.015	16.548	13.234	19.633	13.745	12.43	15.215	17.532		187	68.144	18.53	42.612	14.029
189	11.094	24.214	70.095	15.532	25.258	28.077	8.017	16.5	17.591	21.843	27.529	19.694	23.784		189	29.608	30.625	29.25	30.75	34.372	28.844	34.608	28.213	35.014	29.225	29.477	23.432	24.754		188	20.037	18.899	16.617	11.139	70.628	21.368	19.016	16.094	18.183	15.276	7.797	14.953	13.919		188	63.884	13.49	42.787	14.882
190	13.156	24.75	76.976	21.633	21.258	38.808	17.65	22.062	20.864	16.614	23.549	28.833	22		190	33.43	31.237	31.45	30.781	31.453	26.26	37.157	26.738	30.611	24.288	28.636	30.318	28.033		189	18.64	20.772	16.617	16.556	84.523	8.559	15.839	20.609	11.2	17.673	17.076	11.916	18.274		189	68.24	15.384	33.775	15.882
191	17.844	21.107	74.833	16.165	13.202	49.212	11.733	27.469	21.295	25.143	24.608	22.056	20.039		191	33.139	27.15	30.9	28.312	29.233	30.99	28.353	28	33.889	28.225	30.5	29.273	29.377		190	22.816	20.886	19.981	8.375	71.186	10.882	11.677	17.562	13.117	14.061	13.203	13.523	12.016		190	62.048	14.099	28.237	17.931
192	19.792	13.845	76.714	19.468	18.494	28.038	9.733	20.828	16.932	20.686	27.961	16.097	31.667		192	38.797	32.688	31.383	24.531	31.674	26.969	35.098	33.115	31.111	32.638	26.568	31.5	26.738		191	20.507	21.962	18.916	15.417	88.453	12.265	8.274	16.898	13.15	11.439	15.734	12.318	16.597		191	63.603	17.881	30.013	14.343
193	17.885	20.071	65.548	22.873	17.876	42.212	22.117	22.484	34.5	17.8	22.882	20.264	19.608		193	32.329	30.112	26.433	33.688	32.709	25	28.725	26.033	23.569	30.263	25.955	27.591	32.525		192	16.985	16.494	14.374	16.639	96.012	11.456	16.452	17.25	18.3	10.082	10.089	11.925	16.548		192	50.692	12.079	33.35	13.176
194	23.531	22.726	72.929	17.595	25.831	32.288	20.967	25.281	29.886	31.071	26.333	15.972	19.941		194	33.595	30.612	27.783	32.094	33.547	23.646	32.314	29.934	26.5	27.888	34.75	26.5	31.197		193	20.64	24.747	14.103	19.556	97.302	13.603	14.081	13.125	15.183	12.429	20.051	12.065	16.629		193	55.247	20.232	30.875	13.647
195	19.521	20.512	82.238	18.684	22.404	53.154	10.6	16.375	26.364	19.671	19.471	22.5	34.961		195	35.304	38.65	29.3	29.406	26.035	27.135	29.961	29.23	29	27.95	25.182	27.205	26.082		194	19.228	23.962	13.729	19.306	89.721	12.897	14.79	16.32	15.067	14	15.81	11.402	8.952		194	53.767	15.523	35.15	10.069
196	18.896	17.369	99.881	20.557	12.348	64	19.1	18.047	25.386	28.8	16.294	25.986	16.431		196	34.063	36.975	31.433	28.531	28.686	26.302	32.059	23.131	23.583	31.837	27.864	31.182	29.328		195	18	20.354	16.215	19.167	88.57	15.456	9.823	12.945	18.483	15.765	17.646	13.542	17.79		195	56.719	12.238	28.8	13.333
197	19.896	20.738	76.714	16.013	27.506	69	10.683	17.562	24.705	23.557	18.667	20.875	23.353		197	29.949	34.45	26.017	22.438	33.314	27.76	33.451	28.148	26.319	28.513	33.409	29.636	23.705		196	14.397	13.823	13.495	12.597	84.953	15.353	16.742	16.492	8.517	10.796	12.684	10.056	15.548		196	48.212	13.841	29.888	15.843
198	17.458	16.262	94.119	25.329	21.73	48.346	7.417	25.953	18.795	25.043	16.373	16.792	22.922		198	34.418	33.3	27.583	25.938	29.558	29.115	36.196	31.098	29.403	27.6	31.477	36.227	28.23		197	17.897	17.709	16.664	12.264	88.267	26.059	15.661	17.062	13.083	12.204	12.342	10.897	19.984		197	55.527	13.318	34.162	11.039
199	18.885	23.619	66.286	13.342	21.708	43.962	18.25	25.516	23.727	28.943	21.333	19.236	25.02		199	34.051	31.737	25.5	27	34.14	27.333	33.392	30.459	29.792	31.062	24.409	26.136	33.492		198	17.419	19.063	15.589	22.028	72.419	33.676	10.177	16.656	7.217	14.786	12.709	9.252	16.097		198	48.034	16.119	20.475	23.304
200	14.969	15.655	57.024	18.861	20.393	54.865	22.233	18.484	20.614	25.171	20.471	18.708	22.137		200	34.456	31.312	28.5	35.438	28.919	26.698	37.373	31.18	24.958	35	32.295	29.818	24.574		199	17.221	16.709	12.056	15.861	70.535	20.529	13.71	16.477	14.033	11.684	11.139	12.43	22.306		199	55.918	13.755	28.188	16.775
201	18.375	23.238	89.952	14.063	20.596	73.654	13.517	23.766	17.455	24.2	23.667	22.389	22.588		201	35.633	34.513	29.283	33.562	31.384	27.646	32.843	30.328	27.861	34.312	28.795	36.977	24.41		200	14.162	16.797	13.355	11.611	69.279	25.221	14.984	15.945	15.033	16.163	14.367	13.421	26.113		200	53.747	15.702	24.4	16.333
202	18.323	21.31	70.857	15.797	21.011	66.808	17.283	26.609	17.886	25.414	24.02	17.833	13.49		202	33.418	28.525	29.4	23.875	34.419	27.76	32.216	32.098	30.75	31.212	34.773	36.773	26.77		201	12.89	15.177	13.262	12.847	75.128	29.676	14.581	21.906	19.283	10.469	11.797	12.112	16.516		201	47.87	16.205	24.625	12.873
203	13.896	21.476	75.548	16.494	19.865	65.327	14.017	17.891	18.273	21.429	13.118	21.014	23.922		203	33.886	31	25.133	30.156	27.86	28.354	33.039	26.492	28.056	31.712	32.705	30.182	38.525		202	16.985	19.139	11.897	13.194	71.209	24.176	16.452	19.492	13.367	14.296	12.62	11.364	22.887		202	43.726	12.563	18.987	15.069
204	15.406	18.571	98.167	14.215	17.562	49.154	24.917	21.078	21.068	28.457	20.765	26.917	26.451		204	29.684	28.1	35.783	25.625	33.605	25.604	28.294	30.082	27.306	32.688	23.682	37.318	27.426		203	23.221	21.215	15.271	12.361	64.384	23.882	17.726	18.414	18.433	11.745	11.304	13.449	20.774		203	52.144	14.457	28.075	18.324
205	16.531	18.452	41.762	25.215	17.348	39.942	19.933	19.656	27.568	21.8	21.922	23.514	15.294		205	32.848	25	41.717	35.469	35.372	31.667	29.804	33.246	29.139	37.6	26.386	30.136	27.475		204	16.904	23.949	18.757	13.444	81.616	19.706	15.081	18.109	11.667	14.051	11.025	12.15	22.387		204	48.932	19.351	24.025	15.245
206	19.021	20.464	60.071	15.823	16.888	37.788	8.933	32.25	25.432	26.3	17.235	17.5	22.882		206	29.468	32.5	28.417	35.656	35.547	31.583	26.765	27.525	28.278	31.837	29.25	31.341	22.246		205	18.235	15.076	14.486	17.264	64.081	27.632	9.161	14.883	11.733	16.102	14.557	11.888	16.919		205	50.918	15.06	16.575	17.392
207	20.792	14.952	69.643	14.658	20.438	48.308	13.883	24.078	21.591	30.986	20.804	17.306	20.196		207	38.266	28.925	34.85	29.969	30.814	31.708	24.686	27.41	30.569	33.2	27.886	27.909	31.869		206	17.191	13.861	14.486	28.097	58.314	23.471	10.855	19.898	10	13.153	16.076	8.159	11.435		206	46.884	13.245	18.725	21.353
208	15.927	25.024	81.452	18.405	17.809	61.615	12.967	18.359	25.227	33.743	16.745	19.25	24.941		208	28.759	33.05	27.767	30.625	29.779	24.5	36.078	32.328	23.958	32.763	21.227	28.886	35.672		207	17.478	19.823	14.206	18.694	56.837	22.971	15.5	20.211	8.667	19.092	24.342	11.075	26.742		207	45.986	14.616	17.688	12.314
209	18.042	11.464	55.214	18.595	20.225	60.885	15.183	16.984	19.523	17.886	23.059	19.153	27.412		209	28.367	32.05	24.067	30.156	32.86	28.396	30.549	28.902	28.847	31.45	34.614	25.136	27.934		208	22.375	18.063	12.458	29.722	58.453	20.382	15.371	19.445	10.967	15.878	16.329	12.056	11.645		208	48.637	11.523	18.3	13.657
210	8.646	25.94	54.667	18.392	21.517	55.538	10.633	24.609	23.318	16.529	19.137	14.889	28		210	33.506	29.337	34.383	37.938	30.965	31.323	28.49	33.787	31.625	29.212	26.523	29.182	30.738		209	16.588	16.658	13.514	17.097	56.616	27.456	26.903	19.609	13.933	18.184	17.684	14.785	22.694		209	44.459	14.656	20.663	13.255
211	10.146	25.845	45.905	23.266	23.461	30.596	8.35	18.734	17.068	25.743	23.863	22.458	28.765		211	34.772	31.062	31.05	31	30.395	28.115	26.647	30	30.125	33.7	24.068	24.409	31.377		210	20.162	17.19	9.991	23.028	60.721	12.926	15.597	23.656	16.35	18.316	11.266	16.738	18.919		210	42.377	17.093	13.875	11.892
212	21.719	19.94	51.714	20.582	22.27	38.615	16.917	19.641	18.523	19.986	23.49	18.972	12.039		212	30.62	34.338	31.85	38.031	28.36	29.167	35.353	27.82	23.292	40.088	23.614	38.386	29.115		211	17.228	22.228	15.121	20.833	56.965	14.897	17.145	23.188	28.75	16.918	15.987	10.206	22.177		211	45.116	17.755	14.15	10.804
213	20.771	27	58.786	18.886	19.483	43.942	16.867	16.875	17.091	19.6	18.235	18.472	18.255		213	32.924	28.212	34.8	37.844	27.942	23.25	35.745	28.623	31.25	29.5	24.432	36.773	34.951		212	20.772	18.848	20.196	25.167	57.535	24.441	12.855	18.445	18.867	14.643	15.937	15.607	22.581		212	48.836	14.258	23.312	14.069
214	21.385	22.071	43.786	19.759	16.517	54.481	20.35	17.281	24.932	19.871	16.451	19.361	24.784		214	36.658	31.3	24.267	25.875	30.523	27.417	27.627	32.77	26.917	30.013	26.795	31.636	25.115		213	17.434	15.481	14.43	21.792	54.872	20.191	19.113	25.773	25.333	20.357	15.354	15.776	24.129		213	45.568	16.722	11.087	13.167
215	19.542	18.702	47.714	24	20.876	34.942	19.617	24.672	16.705	26.143	23.784	22.528	27.392		215	29.937	34.013	36.467	23.812	28.663	27.156	32.412	31.279	27.889	27.175	24.773	33.25	33.18		214	20.015	22.025	17.112	33.542	46.977	18.603	20.468	29.672	16.95	21	17.633	16.897	25.935		214	48.76	16.232	17.4	12.598
216	24.198	18.75	47.881	19.797	29.124	58.865	20.75	20.422	26.659	20.714	25.765	11.25	16		216	36.494	31.275	31.95	32.625	30.012	25.188	29.549	29.328	29.278	30.2	29.523	23.205	29.934		215	17.765	20.582	16.383	27.625	47.244	17.676	16.403	28.719	15.867	14.969	18.228	13.757	22.323		215	44.829	12.868	16.725	15.039
217	14.51	26.893	44.643	22.392	25.393	34.981	14.25	20.656	18.091	22.957	29.549	13.764	19.118		217	34.861	27.55	34.233	39.344	30.791	24.719	30	29	33.111	29.325	31.25	26.136	28.574		216	21.838	29.291	18.065	26.125	38.942	21.412	18.065	36.867	20.05	15.929	19.747	14.804	19.177		216	52.719	16.212	24.362	15.951
218	18.24	21.095	40.167	22.532	12.382	38.385	10.717	19.719	14.023	20.1	24.549	14.722	26.784		218	30.266	30.788	26.267	36.844	37.884	30.531	27.275	26.705	26.778	26.913	24	29.977	23.787		217	14.846	14.329	22.047	22.458	41.837	17.971	17.677	27.898	19.033	17.429	16.911	17.944	18.79		217	47.479	10.881	17.3	15.108
219	15.458	15.393	42.119	22.013	15.213	46.962	12.267	21.531	23.477	21.886	30.275	13.25	24.157		219	31.468	30.2	30.6	58.844	29.547	26.344	33.235	34.361	29.153	31.562	28.568	32.636	30		218	13.118	18.152	15.037	14.292	36.465	16.529	15.565	29.102	15.383	13.163	14.924	11.103	12.129		218	46.103	12.093	23.225	10.647
220	18.104	17.119	33.881	21.835	20.337	48.846	12.133	27.016	24.114	17.429	25.157	17.583	13.961		220	31.418	33.8	28.983	37.844	38.291	24.417	31.941	28.246	31.806	34.688	37	34.409	31.016		219	11.11	15.722	15.402	18.139	35.733	18.662	11.71	20.359	26.3	14.082	19.937	8.729	16.081		219	52.795	13.046	13.488	10.294
221	18.365	13.25	38.619	22.43	23.236	54.788	9.333	35.141	18.5	24.014	17.725	19.111	14.078		221	31.177	31.288	30.067	58.562	29.512	24.042	29.863	33.738	27.722	31.237	28.477	36.5	29.689		220	17.632	13.392	10.028	25.681	36.477	12.897	9.177	22.984	15.367	10.959	12.633	13.776	10.629		220	39.596	14.358	10.887	10.922
222	17.583	19.179	40.048	16.62	22.112	41.962	9.617	20.062	15.5	22.657	18.216	21.417	18.137		222	34.253	32.625	31.917	35.875	30.593	22.688	33.275	26.82	27.931	25.425	27.364	26.818	30.541		221	12.904	14.241	18.075	15.139	39.43	20.044	12.677	23.805	15.383	15.622	12.013	13.607	17.532		221	46.356	16.212	13.45	9.961
223	18.51	23.488	36.095	10.759	22.292	45.019	12.35	22.781	27.773	17.114	19.725	13.944	17.588		223	34.747	30.712	27.667	62	32.907	26.375	33.549	27.328	29	27.388	33.614	30.75	28.984		222	20.64	14.722	11.374	24.986	43.453	11.294	12.016	18.172	19.717	14.439	15.43	13.869	11.677		222	46.014	17.444	12.812	15.373
224	15.823	14.429	32.69	15.823	24.584	42.442	16.617	21.234	17.341	16.757	22.176	14.917	16.843		224	32.658	31.388	29.2	56.344	30.337	29.354	37.765	34.164	32.056	32.562	30.205	27.205	29.59		223	23.721	14.595	15.579	18.431	37.686	13.956	14.419	19.672	19.717	12.296	15.215	12.121	18.081		223	46.26	14.934	21.237	14.196
225	22.052	21.548	30.19	17.911	12.371	30.115	14.283	23.109	9.977	23.871	22.529	14.625	21.098		225	31.519	31.612	27.933	59.812	31.14	28.896	31.235	29.23	27.417	32.8	26.318	27.432	29.164		224	15.346	16.266	11.766	23.417	24.442	11.956	16.645	16.508	13.95	11.5	10.443	8.121	13.5		224	45.822	14.457	13.5	14.137
226	11.083	24.595	22.595	15.405	22	39.462	19.233	15.922	18.273	24.886	29.529	13.486	17.02		226	28.253	30.45	25.233	41.406	33.14	25.625	31.255	26.475	29.792	33.037	37.636	22.864	27.475		225	16.346	20.456	15.037	14.486	40.302	13.868	18.806	24.047	13.833	18.02	13.278	8.935	13.597		225	44.651	12.596	16.6	13.618
227	9.854	20.333	37.69	16.646	15.91	40.327	11.65	16.672	17.182	18.671	19.843	16.097	18.373		227	30.101	30.288	31.9	44.469	30.733	24.052	26.745	28.705	26	26.888	26.25	32.636	27.213		226	16.037	14.316	14.299	15.292	26.012	14.824	13.871	18.172	22.233	15.031	21.253	8.495	11.629		226	49.014	16.139	16.737	12.559
228	14.875	13.06	30.81	21.987	15.292	33.135	13.517	19.281	26.114	27.286	14.569	12.403	15.667		228	40.241	31.35	27.633	51.438	31.36	24.656	35.549	25.918	28.417	25.8	30.636	25.409	24.984		227	17.463	17.975	15.813	20.819	24.419	12.338	20.806	22.469	13.533	13.102	15.671	7.121	18.565		227	41.479	14.656	11.075	14.127
229	14.792	20.143	29.881	21.873	27.056	37.923	11.25	19.969	19.523	22.857	18.196	12.653	31.353		229	35.165	29.85	27.067	41.25	30.151	27.292	30.255	28.197	31.528	28.062	25.341	32.682	32.033		228	18.316	21.722	8.822	17.181	24.488	17.75	12.629	17.781	16.2	11.143	9.089	11.131	14.161		228	37.548	14.768	12.663	12.578
230	15.781	14.357	29.333	22.886	13.045	26.769	12.917	18.062	19.682	15.343	23.49	19.5	25.51		230	35.253	31.4	30.633	43.125	31.395	25.938	31.431	32.246	27.917	33.025	23.091	25.795	27.689		229	15.471	12.987	12.262	17.681	21	14.265	11.468	19.602	24.533	10.786	14.62	9.907	17.097		229	38.041	15.252	11.75	10.49
231	14.531	12.095	14.619	26.443	17.697	29.269	9.967	21.25	20.318	20.6	24.275	18.194	20.608		231	33.911	33.45	31.183	43.094	30.14	25.375	30.314	28.984	28.028	28.112	31.023	32.705	26.049		230	17.5	16.633	11.897	23.611	18.535	14.529	25.516	18.438	15.467	14.796	8.696	11.523	14.468		230	33.5	11.457	12.575	16.314
232	14.698	18.298	19.643	21.025	14.573	32.423	9.367	13.031	19.136	11.929	20.902	16.458	25.235		232	33.759	28.275	27.733	29.469	30.919	31.073	29.471	33.279	29.694	32.513	31.227	34.25	25.607		231	10.735	19.063	16.579	12.722	23.616	12.324	13.629	17.664	16.1	11.714	15.038	12.495	12.177		231	34.301	15.563	18.95	15.422
233	12.688	15.464	22.429	15.544	17.551	30.5	11.867	17.438	23	20.414	16.686	18.597	17.784		233	31.43	29.725	29.517	43.656	29.337	29.792	30.588	30.344	27.542	27.1	27.977	29.955	31		232	15.147	23.823	12.28	7.889	23.907	15.691	21.113	19.516	15.65	15.296	14.506	7.701	16.887		232	31.897	16.344	10.525	14.098
234	20.771	16.238	25.69	16.152	17.82	41.365	11.95	12.578	22.614	22.457	17.392	13.611	12.333		234	29.949	31.275	33.7	32.25	31.64	24.812	25.196	25.148	31.986	32.812	24.045	27.341	29.951		233	17.831	14.987	12.43	20.5	20.744	12.221	12.774	17.156	13.367	12.653	10.709	10.551	10.661		233	32.911	14.464	13.225	12.775
235	19.823	16.464	20.667	11.734	17.101	24.481	10.483	17	31.455	20.971	19.216	23.458	21.765		235	31.861	33.225	22.8	41.5	31.86	24.594	24.706	27.82	27.181	31.375	29.386	33.455	29.59		234	19.699	10.38	9.196	16.278	14.802	19.279	14.113	18.492	17.1	17.194	14.316	13.262	17.145		234	36.774	10.808	15.125	13.245
236	13.104	17.571	19.19	21.532	16.685	20.538	16.883	17.484	26.659	28.029	16.255	22.042	19.941		236	33.899	31.312	33.65	37.688	31.942	27.365	29.451	33.328	21.569	29.65	31.727	30.318	36.426		235	16.654	18.304	11.262	11.875	24.57	8.353	11.516	14.914	9.633	12.622	16.734	11.523	12.952		235	36.212	13.47	9.387	17.029
237	14.854	19.833	21.071	13.203	16.539	31.692	17.1	23.031	41.955	33.229	27.706	22.167	21.608		237	33.747	30.237	25.85	38.938	31.5	30.198	29.686	30.016	28.194	29.538	36.023	31.523	32.672		236	11.176	18.418	16.57	14.819	16.349	8.647	11.919	21.07	14.867	10.439	29.101	10.944	8.645		236	26	15.159	15.038	11.451
238	15.479	15.345	44.071	23.911	9.674	20.692	12.25	24.031	26.25	30.929	19.941	24.917	18.882		238	28.304	26.388	30.367	40.531	33.035	31.49	29.51	25.852	27.931	28.325	31.568	24.25	30.754		237	14.397	16.772	12.187	20.194	25.198	12.838	15.952	13.812	14.55	15.745	28.152	11.103	16.532		237	31.281	14.788	16.812	10.137
239	14.781	12.524	20.571	19.253	11.933	32.423	19.783	25.016	34.818	39.171	20.157	21.5	16.647		239	31.329	34.575	31.983	42.781	29.14	26.469	24.843	25.115	26.653	28.3	29.614	26.727	31.033		238	18.743	19.62	11.243	22.681	11.372	8.324	15.919	21.609	12.183	9.184	27.215	13.869	12.758		238	28.473	13.132	11.262	17.529
240	12.615	20.405	19.31	16.494	20.697	22.942	11.033	21.078	50.295	37.814	15.431	23.681	22.294		240	35.987	34.338	23.35	31.938	32.895	26.177	25.98	26.213	25.778	28.712	30.023	26.591	31.459		239	15.206	11	12.72	12	21.837	14.853	14.565	19.109	8.233	14.561	26.468	13.262	11.677		239	32.048	13.007	13.212	15.833
241	17.333	19.417	20.286	19.911	18.921	22.231	11.117	23.375	44.159	29.9	19.804	16.097	15.725		241	29.57	31.925	27.683	40.625	35.105	25.375	30.137	30.525	27.875	26.413	30.591	26	30.098		240	16.059	19.937	15.299	7.597	19.128	15.971	15.419	16.43	11.883	14.153	18.177	14.43	15.935		240	32.979	14.344	14.85	15.775
242	14.01	18.286	28.762	25.165	16.438	19.673	11.833	21.609	51.568	39.357	20.627	19.611	19.059		242	33.937	31.288	29.317	35.188	28.198	29.885	27.824	30.131	26.75	29.4	30.159	38.818	27		241	12.353	20.595	17.579	13.361	20.256	8.044	19.226	18.836	16.15	14.857	27.38	11.626	17.306		241	32.068	11.954	7.7	12.696
243	19.49	19.381	26.048	23.506	16.82	27.942	14.45	17.344	34.591	36.329	10.647	24.597	26.902		243	33.608	34.237	29	29.656	28.965	27.76	23.118	27.639	30.778	28.038	27.205	37.386	32.82		242	13.779	11.076	13.336	12.361	18.733	13.368	13.5	15.555	14.4	14.398	37.823	9.327	16.371		242	30.301	14.543	10.438	15.431
244	19.156	17.964	15.619	20.367	14.652	24.808	11.767	22.984	41.341	27.014	24.49	21.833	25.039		244	30.38	32.025	32.3	34.75	31.86	28.656	30.882	29.787	26.806	28.575	27.5	28.614	29.574		243	10.449	18.367	13.43	10.764	15.779	14.456	10.113	20.195	9.817	13.112	33.924	11.72	17.887		243	28.274	16.768	13.387	11.157
245	17.208	20.262	21.81	27.405	15.831	15.769	7.9	18.578	33.477	37.243	28.059	32.014	24.294		245	31	34.688	31.933	32.594	28.035	26.719	30.118	26.951	26.903	29.1	28.886	29.932	28.934		244	14.154	15.304	10.215	18.208	16.151	9.265	15.629	14.43	8.967	11.694	33.19	16.477	14.129		244	31.459	17.258	14.55	11.471
246	20.292	20.714	22.024	26	16.618	14.423	13.1	24.719	43.886	37.186	15.588	26	29.039		246	34.861	27.388	28.483	41.094	33.36	25.031	24	26.377	25.764	29.225	21.136	26.5	28.557		245	11.419	15.025	18.71	15.069	18.593	14.368	8.081	13.289	23.767	11.245	33.089	15.626	21.984		245	31.555	14.152	13.288	10.824
247	16.427	13.333	23.738	26.063	16.079	19.788	13.283	29.375	32.614	45.443	19.314	19.194	18.627		247	33.722	36.263	24.083	29.906	30.209	24.469	26.627	27.033	26.875	31.413	28.114	23.568	28.754		246	12.456	11.608	17.084	12.278	13.686	15.382	23.532	20.742	16.667	14.867	33.81	18.234	11.419		246	30.753	14.053	15.887	17.078
248	20.51	26.726	34.881	22.354	23.213	31.827	14.283	19.641	47.5	34.529	17.843	17.833	32.353		248	27.519	32.362	29.583	31.594	33.93	26.688	26.451	31.721	24.847	28.175	27.5	22.818	32.77		247	15.838	13.57	17.374	12.25	20.919	11.147	15.468	18.125	15.317	14.714	31.468	15.682	16.145		247	27.795	12.974	11.6	16.373
249	13.906	20.762	35.286	23.734	20.022	24.173	16.25	12.297	34	35.957	17.863	16.681	23.078		249	34.734	31.712	28.433	33.562	30.233	28.896	24.255	30.475	31.556	25.763	23.409	27.25	28.033		248	15.493	20.468	16.075	17.056	20.349	12.721	15.177	17.531	9.85	13.776	23.633	14.729	19.274		248	29.788	15.828	14.75	15.108
250	18.104	24.202	33.5	25.354	19.101	39.846	13.2	21.547	29.25	18.614	24.275	17.139	16.333		250	32.848	32.513	30.383	27.938	26.826	22.562	27.882	32.639	29.625	26.2	21.091	24.227	27.885		249	13.566	15.013	16.336	16.361	17.453	11.824	18.323	14.773	23.45	16.694	30.684	16.43	14.823		249	28.473	14.013	8.275	13.588
251	14.125	19.762	36.19	28.873	15.697	32.192	12.4	20.062	33.045	37.529	22.294	21.569	26.51		251	24.241	28.55	31.983	33.781	31.14	25.458	25.686	27.033	26.278	25.712	24.591	29.386	26.41		250	14.382	13.152	11.037	16.222	15.709	13.074	15.306	20.117	12.817	12.796	26.848	16.271	15.371		250	31.274	13.477	14.837	16.373
252	21.333	18.595	29.738	20.975	19.438	24.212	14.417	25.125	40.068	32.914	15.059	15.056	24.588		252	33.962	29.925	28.05	30.438	30.07	22.823	26.804	24.262	27.306	27.7	22.182	25.727	32.213		251	16.169	19.937	14.112	15.958	11.907	7.368	13.581	15.766	14.8	9.378	16.949	14.794	9.903		251	38.459	16.47	14.8	15.637
253	21.865	17.286	35.929	20.329	20.36	25.173	10.983	19.438	33.795	37.614	34.529	26.25	21.529		253	30.025	31.013	35.35	40.312	35.186	28.458	25.647	29.607	33.111	29.288	27.614	27.25	28.328		252	15.809	18.127	19.636	17.222	17.849	14.779	15.403	18.438	9.817	15.347	37.076	12.897	21.935		252	33.267	14.079	14.725	11.578
254	15.76	14.857	23.905	28.684	13.36	28.808	18.483	19.891	32.568	30.371	18.784	19.306	21.059		254	30.924	31.513	27.35	38.094	31.837	24.51	22.961	32.279	30.708	29.45	34.523	31.182	26.115		253	17.478	21.646	19.103	12.889	13.151	15.088	14.016	17.664	18.45	12.551	23.962	14.607	19.79		253	38.26	13.954	17.237	12.725
255	19.281	19.714	16.548	30.975	17.685	29.288	18.05	28.609	41.886	25.329	20.314	23.306	15.412		255	35.975	35.1	33.483	28.719	30.058	26.688	22.686	30.197	35.306	32.688	25.023	23.045	34.049		254	16.772	19.405	12.262	16.528	15.86	15.015	11.145	19.531	20.483	17.837	21.165	13.561	9.161		254	37.274	16.874	11.5	12.637
256	16.688	21.631	20.619	21.519	19.978	28.442	13.283	28.969	28.341	23.929	24.882	17.375	37.412		256	30.253	32.987	27	32.625	32.756	29.51	28.804	32.344	28.569	26.525	25.386	29.932	31.131		255	16.61	17.57	17.383	14.056	20.453	14.618	14.323	19.898	12.083	15.959	21.342	13.299	15.355		255	41.459	17.212	16.013	16.745
257	28.031	22.5	30.429	24.114	13.124	29.481	10.233	27.203	26	30.571	15.353	24.361	10.882		257	29.127	29.825	31.4	31.062	29.558	25.156	24.412	33.623	33.792	31.337	26.318	35.682	29.525		256	14.625	15.304	15.86	18.556	11.826	15.103	9.403	13.797	13.733	12.52	23.759	11.084	15.468		256	41.301	15.483	15.038	14.833
258	17.812	23.286	25	22.063	20.876	28.904	12.517	22.328	37.773	21.357	23.255	22.444	19.235		258	34.013	28.763	30.15	29.125	29.047	28.698	24.588	30.459	29.181	26.6	33.795	34.432	24.164		257	15.934	15.759	19.916	11.083	16.593	17.691	15.565	15.453	11.983	12.847	29.684	11.729	16.984		257	36.219	15.179	13.087	13.167
259	20.51	20.25	38.119	22.025	15.753	27.635	14.083	24.734	21.932	25.043	26.882	25.222	25.412		259	31.823	30.675	27.033	31.469	27.151	28.75	25.157	35	30.931	28.25	35.159	27.023	26.869		258	16.5	18.734	13.523	23.097	19.244	12.618	12.194	17.305	15.65	12.112	38.494	9.738	19.79		258	36.849	16.437	15.35	14.245
260	15.271	14.071	24.214	23.671	15.978	26.692	16.233	28.484	28	28.943	27.608	17.375	25.412		260	29.57	33.737	26.733	32.125	30.105	25.052	22	32.23	29.667	26.913	28	27.25	29.082		259	16.794	17.203	10.121	13.361	20.116	20.853	17.903	16.156	13.5	15.337	39.165	16.037	26.419		259	33.692	14.517	13.887	14.431
261	17.948	16.429	30.143	21.772	14.843	32.019	12.383	24.484	23.386	25.171	21.196	19.639	29.176		261	37.456	29.8	37.317	30.062	28.012	28.365	31.863	30.869	32.778	30.1	33.159	29.364	27.607		260	23.559	13.519	20.972	17.722	16.791	13.647	9.048	15.414	9.417	12.918	29.266	11.009	15.323		260	30.842	12.669	17.538	10.873
262	14.177	23.643	30.619	22.392	14.618	35.154	12.333	16.141	18.818	25.214	21.157	33.75	23.569		262	33.165	30.3	25.35	33.594	29.372	25.562	23.843	30.541	22.583	26.225	24.977	27.159	34.902		261	16.838	15.203	16.486	16.25	21.709	21.941	18.548	12.133	10.317	18.571	26.646	11.009	10.113		261	32.315	11.298	11.363	12.392
263	14.677	20.25	36.643	20.342	20.596	30.481	21.283	30.578	28.068	22.571	19.804	24.917	13.078		263	30.975	28.712	33.967	31.5	36.442	23.677	29.314	36.164	24.542	26.788	26.818	27.295	31.393		262	18.559	22.532	15.336	16.708	23.105	14.265	18.129	13.422	14.117	12.184	29.658	14.523	13.984		262	33.301	11.583	17.15	11.088
264	17.448	13.738	33.619	22.835	17.191	39.846	23.9	17.156	24.705	19.571	20.529	21.319	16.765		264	35.57	30.525	31.8	27.938	31.256	27.458	26.255	25.984	25.292	24.837	26.455	32	32.836		263	19.419	13.861	18.383	12.583	10.895	11.662	17.258	16.367	15.267	12	35.316	16.794	17.968		263	33.096	18.808	10.35	14.863
265	16.448	13.893	31.857	22.987	16.899	22.673	14.6	20.516	20.205	30.229	23.863	21.083	18.471		265	33.165	33.537	23.717	28.719	24.721	26.625	29.353	33.426	28.444	27.425	22.659	30.705	29.033		264	15.434	16.051	15.794	12.833	18.558	12.426	11.581	19.695	15.3	12.367	32.987	14.019	13.355		264	32.692	17.06	13.012	11.431
266	17.479	18.81	33.81	22.253	23.607	28.404	11.017	22.109	26.909	20.486	19.137	19.292	28		266	36.43	27.862	28.45	31.5	28.837	25.26	22.392	26.492	28.153	29.788	26.114	28.136	32.213		265	17.956	11.228	17.439	22	16.674	12.147	11.952	15.195	15.333	17.327	30.063	10.495	9.952		265	27.63	13.808	17.2	8.549
267	18.302	21.512	21.762	15.418	21.191	24.308	18.283	22.141	17.955	22.029	27.608	16.944	23.471		267	35.089	32.125	25.617	39.312	31.709	27.448	22.039	28.459	29.139	30.3	22	30.432	25.951		266	15.662	18.177	14.636	15.667	16.244	13.956	13.323	13.891	13.7	12.224	31.886	9.561	20.516		266	23.068	14.146	20.062	14.647
268	13.646	14.06	21.19	18.759	18.663	17.942	16.05	20.547	23.818	21.914	21.686	28.236	25.275		268	26.519	29.075	29.583	30.312	33.43	26.135	23.471	24.852	28.153	27.925	32.523	26.477	24.787		267	19.191	13.076	23.178	17.153	21.988	13.897	10.242	17.656	14.767	16.735	23.418	12.757	15.242		267	25.589	14.649	13.325	9.598
269	16.854	21.667	22.262	14.823	15.899	16.192	15.933	17.594	28.659	21.586	17.51	21.292	28.392		269	37.038	25.663	30.633	34.281	28.419	28.146	35.667	27.902	26.264	31.638	25.795	24.227	30.508		268	16.199	17.291	16.439	15.972	14.64	13.397	17.742	16.414	12.067	10.01	25.595	13.047	12.21		268	27.534	12.967	13.5	14.745
270	19.438	11.06	25.476	27.608	21.213	19.635	14.683	20.312	23.682	29.486	30.412	18.958	29.412		270	32.329	28.763	28.567	36.719	33.872	24.688	25.039	29.082	23.944	29.225	30.523	28.841	25.689		269	17.691	19.772	17.495	16.806	22.407	9.176	15.694	14.43	19.25	13.929	20.443	14.168	16.935		269	28.322	16.623	11.85	9.922
271	19.208	25.179	23.762	22.38	16.292	22.462	19.267	20.984	27.818	30	16.725	18.597	18.137		271	30.899	32.95	29.75	31.188	31.93	31.844	28.314	29.295	25.319	29.425	24.932	28.523	31.607		270	17.978	17.127	13.327	11.5	22.895	14	14.919	19.359	21.233	11.704	24.734	7.645	13.694		270	21.349	11.967	10.825	16.088
272	14.771	19.976	21.881	18.177	16.326	14.904	22.517	19.188	28.591	17.071	19.49	25.111	21.902		272	31.481	33.3	24.1	28.719	34.221	25.146	25.882	33.689	29.25	28.9	26.682	22.114	27.049		271	18.147	20.443	15.187	19.694	12.465	17.471	18.323	15.664	15.6	11.143	17.329	9.374	15		271	20.384	14.02	19.237	13.029
273	22.99	25.06	24.452	18.759	9.91	19.269	15.983	20.969	12.318	22.986	17.235	23.208	16.569		273	37.772	31.688	31.85	32.781	26.698	26.604	29.549	28	29.972	25.65	31.091	27.977	30.131		272	11.831	24.671	12.935	18.806	16.953	16.515	8.597	11.148	17.55	11.959	22.975	8.486	14.5		272	30.541	16.775	8.962	17.549
274	14.198	16.881	32	25.127	17.371	16.365	11.8	24.188	25.318	23.014	23.098	18.722	12.529		274	30.734	32.3	29.367	39.125	29.802	28.573	31.627	26.934	29.694	28.6	20.864	41.159	30.131		273	14.493	11.911	14.299	12.014	11.698	10.25	11.919	15.602	9.383	15.663	21.177	10.598	14.161		273	31.637	13.649	12.613	11.912
275	22.875	14.952	33.429	19.127	16.528	19.288	15.983	23.625	28.568	21.643	18.647	30.875	22.412		275	36.013	29.013	31.5	25.75	30.209	24.688	29.216	33.689	29.847	28.413	23.091	27.977	28.295		274	19.228	25.975	17.206	11.25	13.07	14.309	21.855	12.75	12.95	11.684	23.835	10.654	16.806		274	32.575	13.642	15.2	16.51
276	10.885	22.071	23.738	19.62	18.045	23.712	12.183	20.062	27.182	17.5	26	18.306	21.176		276	31.911	29.587	26.533	41.031	32.965	30.135	30.176	24.311	29.806	29.538	25.023	23.955	26.574		275	14.684	21.937	17.57	14.306	19.453	10.397	16.629	13.711	10.017	12.633	26.57	7.813	16.21		275	32.74	13.046	17.7	22.441
277	12.594	14.167	21.19	16.797	15.27	32.923	18.467	21.844	15.545	24.686	32.078	19.403	18.549		277	27.506	31.462	25.667	35.562	29.953	27.229	29.157	41.148	23.264	27.7	29.773	33.455	30.475		276	19.382	23.519	17.542	13.569	12.488	8.441	12.323	12.094	13.517	14.663	20.316	15.355	11.613		276	28.918	12.96	13.887	13.667
278	15.688	15.643	17.071	20.266	15.82	16.981	20.183	26.766	15.886	23.929	22.98	20.458	17.118		278	28.456	29.325	29.333	24.188	29.081	21.906	33.294	36.066	29.181	27.45	28.182	25.25	29.393		277	14.934	14.506	19.785	14.333	16.837	8.279	12.419	12.57	9.783	18.102	18.127	9.533	14.274		277	35.377	13.04	16.788	10.275
279	16.708	16.405	28.476	23.304	17.708	24.865	15.1	30.594	24.409	25.857	22.314	21.056	20.784		279	25.405	30.925	24.183	31.031	31.988	26.438	32.176	25.869	27.944	29.35	27.227	33.432	29.475		278	16.066	13.797	13.009	14.611	10.663	10.412	14.581	13.797	16.283	14.714	17.063	7.944	12.468		278	30.76	17.053	16.788	9.402
280	16.562	17.631	23.69	16.671	13.73	17.519	16.75	23.375	14.318	19.786	16.373	16.472	24.765		280	32.646	35.662	31.683	34.438	27.988	29.01	28.745	28.721	27.5	27.375	32	28.727	30.623		279	10.632	16.139	15.897	10.111	17.023	14.618	20.871	16.172	9.9	9.051	17.19	13.196	16.306		279	37.918	11.55	12.238	14.51
281	15.521	23.19	27.071	15.532	13.843	11.731	18.4	31.562	21.159	22.486	23	25.75	24.804		281	30.519	31.362	31	26.844	31.814	28.812	27.078	24.689	25.875	33.35	30.682	27.75	27.967		280	16.022	24.886	15.439	13.306	15.744	15.456	13.419	17.195	13.3	11.02	18.873	11.86	12.935		280	35.308	16.861	22.837	12.971
282	15.688	17.571	25.452	15.709	16.011	9.269	16.2	15.578	16.682	22.629	23.137	17.319	22.039		282	33.228	34.263	30.6	26.312	28.698	24.073	30.667	24.934	29.264	30.175	26	33.886	29.033		281	14.728	11.861	13.383	10.903	11.686	10.544	17.387	12.18	15.4	13	30.392	9.579	11.145		281	28.103	13.629	14.863	13.431
283	21.396	14.548	28.238	14.608	16.944	12.904	12.85	16.938	21.068	21.1	22.627	24.111	21.725		283	30.81	30.45	33.333	36.312	28.86	25.271	35.294	27.967	25	28.638	26.545	23.205	30.672		282	12	19.468	17.056	15.097	12.977	15.309	16.419	15.672	18.35	16.653	12.937	8.243	17.097		282	36.521	12.417	7.25	15.265
284	17.094	20.357	20.262	17.316	14.034	13.385	18.967	19.625	20.568	23.671	18.824	23.208	39.039		284	29.127	34.263	31.35	33.531	33.826	29.396	29.745	28.639	26.208	27.775	24.818	33.636	30.607		283	13.397	15.709	16.112	12.514	14.581	9.029	15.274	13.242	14.817	8.52	15.557	8.916	25.532		283	33.733	16.623	18.925	12.5
285	23.604	20.143	22.81	17.342	21.371	15.923	18.083	27.031	15.591	18.814	26.078	20.819	16.627		285	26.608	31.112	26.017	26.094	31.035	29.281	40.529	24.082	28.264	30.513	28.545	32.364	27.721		284	18.346	15.506	20.991	14.958	24.012	14.088	14.065	14.648	13.917	18.337	24.089	13.682	19.613		284	29.664	15.437	14.05	14.069
286	12.625	15.56	17.381	15.582	15.91	20.192	20.5	18.344	15.727	14.7	13.627	17.236	32.235		286	33.405	34.838	30.733	30.25	30.814	24.74	37.392	29.541	28.014	30.763	27.205	32.909	28.574		285	12.382	25.19	14.262	14.153	13.791	12.412	9.742	20.375	12.133	18.918	19.785	9.738	20.694		285	36.863	15.517	10.262	15.637
287	15.75	16.167	15.357	20.861	17.079	28.654	16.133	18.219	25.409	20.943	15.137	21.389	25.843		287	27.228	33.412	26.783	30.219	32.512	24.865	32.51	28.902	24.917	31.337	38.386	34.114	27.721		286	15.625	14.684	12.411	14.472	13.337	10.882	14.306	15.344	7.633	15.388	12.152	11.262	26.548		286	38.137	12.523	21.812	11.931
288	15.938	17.726	29	24.873	12.438	18.25	10.617	24.953	18.295	13.971	22.824	26.972	22.275		288	33.684	37.2	31.75	32.844	28.919	24.521	35.059	37.885	31.597	28.175	27.977	24.545	29.459		287	17.618	15.873	14.065	14.639	8.593	17.368	20.226	21.133	14.667	13.378	25.342	12.523	18.161		287	31.74	15.132	12.312	14.039
289	11.583	18.619	23	14.266	9.652	17.692	17.867	22.672	12.477	18.871	24.157	24.639	24.549		289	29.354	32.862	31.4	26.562	34.244	26.458	36.725	30.967	31	30.175	24.341	30.136	25.721		288	13.478	16.101	14.243	8.361	11.849	16.353	17.71	14.359	12.75	15.837	14.62	9.009	15.048		288	30.932	12.589	16.087	18.578
290	23.135	16.571	17.81	13.823	14.169	18.558	18.733	26.156	11.659	23.286	18.549	13.653	16.431		290	33.253	33.025	32.467	33.844	29.512	24.24	32.902	28.852	25.278	30.663	24.727	31.455	29.311		289	19.507	22.127	11.084	12.167	10.5	15.397	16.081	15.516	9.083	16.204	18.152	17.748	19.113		289	31.356	15.113	19.788	12.902
291	17.771	18.714	12.929	18.835	19.73	16.423	12.633	21.109	17.364	20.057	13.294	20.236	16.882		291	32.519	29.45	31.1	27.844	28.023	25.729	40.706	29.836	33.722	28.15	24.568	28	31.361		290	13.831	21.975	17.607	12.181	17.616	12.691	14.081	15.852	9.933	16.643	12.709	16.477	12.581		290	31.096	12.166	12.9	13.235
292	19.906	17.321	16.643	22.051	12.831	26.423	12.567	26.078	13.795	16.757	19.039	16.403	17.216		292	31.861	28.25	33.133	25.438	28.395	29.708	32.706	30.492	28.792	26.212	26.386	26.227	28.164		291	14.875	17.899	13.748	16.069	16.651	12.618	12.419	11.609	13.4	14.704	16.696	14.505	11.29		291	22.938	12.616	15.212	13.392
293	8.26	26.44	16.857	16.759	13.551	18.865	11.3	19.703	19.841	27.043	20.745	22.431	29.608		293	34.139	25.438	38.65	29.781	27.663	25.812	32.529	22.607	32.819	25.538	27.75	25.25	32.639		292	14.375	19.608	12.533	18.75	8.733	13.324	8.452	16.148	16.883	14.898	12.329	13	16.855		292	34.952	18.225	15.175	13.333
294	23.396	19.083	19.5	15.494	16.27	11.904	19.133	21.516	19.114	30.9	20.216	15.264	26.725		294	29.873	26.5	25.1	39.094	33.093	24.948	34.961	28.557	29.778	29.3	26.864	31.114	34.213		293	14.353	13.582	15.065	14.833	8.488	13.059	12.129	11.914	8.983	20.01	12	11.907	11.242		293	23.966	15.642	14.6	13.98
295	14.875	15.429	17.214	23.911	12.124	12.481	16.833	15.984	14.25	20.457	19.843	17.097	14.451		295	27.19	30.2	28.033	33.781	31.651	31.167	34.51	25.328	29.833	28.362	25.886	27.364	27.934		294	16.522	11.962	18.178	15.764	14.023	12.338	13.742	14.93	5.167	16.235	20.481	8.486	15.452		294	27.747	14.477	16.013	13.922
296	13.583	21.226	28.976	16.405	15.281	22.942	18.467	24.547	23.477	22.829	30	24.194	18.843		296	30.038	31.175	29.3	27.969	27.581	27.833	35.098	32.541	28.625	29.675	30.818	28.773	25.23		295	18.471	16.063	16.29	21.375	18.884	12.691	9.887	18.695	12.083	16.857	12.532	12.701	13.016		295	30.753	17.404	8.163	21.333
297	12.573	16.119	19.952	17.81	15.708	19.404	13.733	24.672	14.068	19.414	13.569	14.958	21.431		297	32.899	29.987	32.083	33.438	27.977	25.812	24.275	28.738	21.167	40.237	31.455	33.386	30.934		296	14.831	20.013	12.271	23.778	12.953	14.691	12.387	16.266	18.05	24.112	15.734	11.355	13.984		296	26.438	19.053	17.362	10.667
298	19.531	22.226	19.286	18.101	12.315	11.385	15.733	17.281	21.886	24.957	12.412	19.222	26.02		298	29.81	31.312	34.333	30.688	29.128	28.26	31.765	32.148	24.972	23.862	31.25	26.614	28.77		297	15	22.544	15.673	12.542	16.547	11.456	11.113	13.805	11.9	12.694	13.177	14.224	14.758		297	31.788	14.119	14.512	11.186
299	15.875	18.655	23.071	18.304	12.348	15.904	16.983	12.5	16.864	24.557	22.49	28.5	22.039		299	37.873	35.3	28.333	33.344	24.047	24.448	37.549	28.443	27.333	31.65	26.023	26.955	28.426		298	18.015	17.924	13.495	19.986	18.919	16.676	17.323	14.852	14.15	11.071	10.987	15.093	15.79		298	24.589	12.662	13.837	10.667
300	11.875	17.976	21.095	26.722	21.573	13.096	18.733	32.328	23.273	25.114	23.569	19.306	14.588		300	30.291	29.587	26.783	27.594	28.209	26.688	30.216	32.541	27.694	29.163	32.886	27.591	29.623		299	20.978	13.418	17.953	15.694	14.186	11.265	16.532	18.062	15.467	18.622	12.506	9.935	14.129		299	32.671	18.94	15.775	15.676
301	22.354	17.964	16.857	20.456	11.787	19.615	16.633	19.75	22.136	20.186	23.529	20.417	18.961		301	36.215	31.95	26.483	33.062	28.802	28.521	22.804	29.082	22.306	29.288	29.318	31.273	31.344		300	26.301	22.861	16.308	13.667	15.57	16.074	16.371	12.836	17.483	15.776	13.861	14.308	17.823		300	28.589	15.603	14.45	14.255
302	20.771	22.512	24.643	18.304	17.191	28.385	17.433	12.625	15.227	25.086	27.392	20.944	20.255		302	33.342	24.2	33.15	32.656	29.209	29.438	30.196	29.574	34.958	32.487	25.136	30.386	29.984		301	41.074	14.759	16.393	17.236	18.86	19.103	19.871	21.047	9.8	17.582	16.165	11.383	13.5		301	34.418	10.331	13.325	13.814
303	15.917	20.56	22.5	16.481	22.73	17.692	15.783	32.016	18.614	19.757	29.98	16.653	19.549		303	36.848	29.062	28.333	35.531	30.047	25.292	28.333	29.066	26.986	28.812	28.5	28.886	28.803		302	47.654	17.886	15.607	13	10.93	17.191	14.839	13.414	10.65	13.806	9.911	9.514	21.661		302	28.699	14.503	16.362	16.922
304	18.135	16.119	15.786	16.519	15.483	20.385	15.35	17.047	12.659	28.371	17.647	20.306	16.314		304	40.595	31.138	28.95	32.969	34.07	26.083	26.196	28.115	25.972	29.638	29.205	27.75	31.525		303	47.272	21.241	17.57	14.903	17.605	10.897	16.468	15.438	14.75	13.663	14.063	11.813	16.71		303	24.705	15.702	13.825	13.873
305	13.844	18.333	19.69	17.544	20.427	20.212	14.65	22.75	26.182	23.871	28.373	22.597	28.314		305	31.038	35.6	29.433	30.156	26.233	27.271	33.765	28.836	24.333	26.875	30.545	29.136	30.557		304	33.853	19.038	15.402	13.208	21.256	16.353	14.113	15.297	12.133	18.969	15.924	15.196	20.613		304	24.89	15.841	13.788	16.598
306	16.469	24.286	16.833	19.114	14.449	21.865	15.917	22.766	18.386	21.814	22.275	19.639	24.275		306	29.608	35.888	28.683	29	27.14	23.677	28	27.951	26.778	37.1	37.432	30.182	28.787		305	35.294	21.899	12.86	12.542	14.733	19.647	20.532	17.102	17.35	10.776	15.557	15.804	17.887		305	26.144	13.603	9.25	13.265
307	14.771	20.405	19.81	20.722	15.169	17.519	15.533	22.969	18.977	19.986	17.137	13.861	22.118		307	29.975	39.138	31.6	38.562	30.465	28.562	29.941	27.41	25.903	28.175	31.159	21.841	29.41		306	32.831	24.342	17.598	24.069	11.43	14.132	12.855	12.625	16.783	19.204	14.532	8.336	10.758		306	25	16.616	11.238	13.402
308	15.417	20.488	28.905	18.494	14.213	19.596	10.9	16.969	15.909	18.157	16.078	18.319	22.039		308	36.063	30.438	30.267	21.406	36.198	27.01	26.471	27.393	30	27.763	30.068	27.273	34.098		307	39.699	28.253	14.486	13.764	19.012	15.485	15.597	17.156	11.583	17.663	18.051	16.262	13.129		307	29.76	13.159	8.788	14.304
309	24.698	16.976	21.548	18.215	11.888	18.346	9.683	17	19.205	15.843	10.137	19.25	18.784		309	29.772	29.237	29.15	27.75	30.384	24.781	28.059	33.066	30.542	28.987	28.318	24.864	25.918		308	38.507	22.696	16.813	12.375	19.709	12.029	8.952	15.773	14.817	12.173	15.063	11.439	15.629		308	24.295	13.861	12.462	9.657
310	18.146	16.143	20.524	13.544	21.258	15.423	18.833	20.719	25.25	22.757	27.216	15.472	22.333		310	29.835	32.537	35.6	22.656	24.372	27.427	23.549	33.984	29.542	25.913	28.455	23.5	29		309	42.831	20.367	18.112	18	15.349	12.882	12.935	18.938	16.65	13.898	18.848	12.131	19.177		309	22.897	17.834	9.775	10.314
311	19.708	16.643	22.143	19.861	19.685	21.635	16.767	21.703	25.795	21.957	30.137	24.931	20.725		311	36.823	30.812	27.667	32.344	32.523	28.312	23.745	33.213	29.111	28.45	28.295	28.341	28.082		310	36.684	17.823	15.953	18.472	15.5	15.206	14.371	16.719	21.167	18.408	17.658	18.168	17.323		310	20.452	15.596	11.712	13.912
312	19.417	24.738	18.548	15.316	12.809	15.269	16.183	25.922	12.75	27.243	28.059	25.583	21.784		312	32.013	32.412	28.933	29.594	27.105	25.354	24.667	40.049	24.375	28.15	29.114	29.795	26.656		311	36.699	22.316	8.953	19.417	10.849	14.074	17.871	14.148	15.55	13.378	19.937	12.477	13.565		311	24.753	17.623	14.525	16.873
313	22.125	19.155	34.667	17.709	18.438	21.154	23.433	17.766	26.023	23.943	27.431	15.153	25.176		313	31.873	31.513	30.033	29.25	28.395	26.688	27.686	39.951	26.264	23.05	29.795	31.068	29.311		312	32.985	12.19	12.85	15.889	12.57	13.971	18.387	15.047	18.1	12.857	15.089	14.832	17.887		312	22.692	14.503	10.7	12
314	9.635	17.369	24.262	16.152	14.247	19.096	14.967	21.484	29.341	18.386	20.49	17.042	16.392		314	33.101	33.15	31.283	31.188	30.419	22.885	25.667	28.934	28.569	32.862	31.523	28.114	26.525		313	38.066	12.076	15.738	18.042	15.605	13.206	19.5	10.969	12.283	18.786	16.835	11.71	12.855		313	31.212	12.219	13.7	10.804
315	18.75	21.869	27.024	20.962	19.27	28.788	18.467	31.188	29.818	28.243	24.118	18.417	27.745		315	33.405	32.912	27	35.031	28.547	26.521	25.686	33.393	26.833	27.575	26.955	33.977	33.082		314	27.618	16.329	14.692	22.236	19.081	16.897	6.806	17	11.6	14.214	19.835	10.047	14.581		314	28.308	19.205	13.25	15.402
316	21.74	19.762	24.167	24.658	17.022	15.692	13.417	20.391	24.182	26.343	26.412	29.819	23.588		316	41.557	29.4	30.767	29.25	31.058	26.073	25.961	37.426	29.444	27.737	26.523	27.864	31.721		315	29.36	20.506	14.168	14.028	11.593	12.382	20.016	16.516	13.05	15.092	10.506	13.523	9.048		315	28	11.656	13.938	15.794
317	17.073	24.452	23.167	24.278	15.719	20.25	20.95	15.312	23.795	26.629	18.196	19.306	22.294		317	26.595	30.525	27.933	22.594	28.488	27.698	26.118	29.656	28.806	29.275	28.795	29.364	27.082		316	31.574	17.456	16.664	11.014	17.105	11.221	16.097	11.547	27.4	16.531	11.278	12.888	17.855		316	32.13	17.225	21.925	6.412
318	26.427	21.536	22.905	18.823	18.652	26.538	10.833	24.328	18.386	18.4	20.863	16.125	13.902		318	35.038	31.812	26.1	30.438	33.012	23.844	28.588	37.393	26.944	30.275	35.409	26.386	32.459		317	29.463	18.747	20.589	12.417	14.721	13.941	14.161	17.188	13.283	14.867	10.57	12.953	10.177		317	30.397	17.94	16.562	15.108
319	23.323	19.143	17.214	20.911	19.36	26.077	7.433	24.516	19.864	17.914	26.392	17.639	20.137		319	32.899	27.987	25.717	23.938	30.709	23.469	28.922	32.836	28.778	29.413	29.205	31.886	27.426		318	24.25	13.519	14.579	17.917	16.953	12.176	14.419	15.734	14.717	16.602	17.127	15.308	18.065		318	33.589	13.583	15.312	10.755
320	22.969	21.024	13.357	13.937	21.843	20.577	20.383	18.656	27.205	26.443	22.51	27.653	20.294		320	33.418	30.025	30.7	26.438	31.919	27.844	25.765	30.754	31.292	34.487	32.114	31.864	31.246		319	28.206	14.481	11.486	11.375	12.709	10.985	11.065	18.93	16.767	13.01	12.494	11.421	16.194		319	32.521	15.318	14.35	9.304
321	22.906	16.905	30.405	27.152	19.629	24.327	15.15	24.672	23.295	23.271	28.196	17.167	16.529		321	32.101	32.975	26.55	32.906	28.395	27.083	23.843	31.033	23.125	27.75	26.205	32.864	26.18		320	23.779	9.43	12.579	21.25	16.64	12.574	10.726	13.258	18.967	19.918	14.62	13.748	13.323		320	33.205	14.311	14.913	9.706
322	22.094	20.25	20.643	19.038	17.719	23.192	23.55	19.297	22.409	29.329	23.902	21.264	22.392		322	33.481	31.275	28.45	37.25	28.605	28.031	25.784	32.131	34.903	25.95	22.023	28.795	31.262		321	25.022	16.038	12.57	15.778	17.93	9.103	16.177	17.844	9.283	16.643	18.253	10.533	19.452		321	29.089	20.245	20.4	12.647
323	20.99	23.286	14.238	18.81	15.764	21.788	14.567	23.062	26.182	26.257	17.529	29.056	13.314		323	37.367	28.112	29.35	39.812	33.233	24.292	25.941	26.361	24.292	30.087	28.295	36.886	29.262		322	24.581	11.937	17.664	16.389	14.872	11.176	13.774	13.562	20.233	12	12.506	18.963	13.726		322	33.993	13.086	11.012	9.392
324	13.052	26.143	26.619	15.392	16.742	13.481	18.683	21.828	16.545	26.414	21.196	16.611	22.373		324	32.772	31.775	27.033	30.875	31.488	24.917	24.216	26.148	32.333	25.212	33.977	28.045	26.016		323	25.897	23.443	21.056	14.653	17.698	13.441	10.823	17.992	17.217	11.908	10.481	13.411	12		323	31.692	11.358	13.025	14.186
325	23.208	14.893	26.286	27.709	16.978	16.769	13.783	21.812	24.977	19.671	22.373	18.528	22.961		325	26.544	33.725	27.517	34.219	29.221	25.438	23.588	36.869	30.236	26.8	35.409	29.341	24.525		324	22.36	17.43	17.299	9.167	18.151	12.338	13.468	15.945	19.35	13.643	11.342	11.953	12.371		324	30.151	16.914	25.8	13.578
326	16.417	13.071	23.476	16.734	19.517	26.346	8.15	20.469	26.409	24.686	19.078	25.319	25.333		326	30.241	30.462	32.45	29	29.419	25.729	23.647	30.344	25.486	30.663	25.773	22.523	32.459		325	22.581	16.076	16.561	17.292	20.302	9.044	19.081	12.281	13.133	13.051	15.937	8.701	19.855		325	23.459	13.364	17.888	11.814
327	15.104	21.012	14.119	20.114	11.989	19.058	11.85	26.25	22.659	24.171	13.216	21.028	28.765		327	30.797	31.55	28.467	29.219	26.942	29.49	23.333	24.246	26.389	27.9	21.977	23.773	30.934		326	23.75	17.886	12.897	19.625	9.709	15.868	10.806	11.961	12.233	18.714	11.38	9.402	14.403		326	23.651	14.689	15.262	14.892
328	17.802	20.512	16.238	18.228	18.011	20.288	16.15	16.938	11.523	20.071	19.471	17.917	14.451		328	26.696	33.388	26.35	21.906	27.442	27.698	23.078	30.262	28.611	24.812	35.25	28.364	31.131		327	18.801	13.785	19.692	12.083	15.221	6.176	18.484	14.102	12.267	11.051	15.114	8.336	10.177		327	24.507	14.808	16.35	16.059
329	14.771	25.036	22.929	17.342	12.921	22.712	17.267	23.891	19.25	23.271	19.863	14.958	23.451		329	36.038	29.75	28.767	22.188	28.151	28.938	25.49	30.672	30.139	25.075	28.477	26.455	32.525		328	15.478	13.038	15.794	7.639	16.058	13.044	16.839	15.102	12.617	18.398	12.684	8.654	13.823		328	25.589	15.563	17.188	14.225
330	15.229	23.786	13.167	16.38	14.449	26.327	14.217	15.5	23.159	23.429	30	22.583	18.039		330	32.81	31.6	25.35	35.219	36.826	27.521	30.176	31.049	27.736	25.462	30.636	19.636	27.541		329	19.059	15.62	17.131	15.931	9.302	12.706	17.403	21.703	16.133	12.816	13.785	11.654	16.435		329	20.877	15.331	17.25	11.275
331	15.99	16.321	23.786	16.329	21.483	16.327	14.033	16.75	28.318	11.714	20.686	13.139	21.961		331	27.456	34.438	28.35	35.938	30.349	26.219	22.686	28.836	27.917	29.413	32.977	29.364	32.656		330	19.088	16.241	15.112	13.722	14.14	9.059	14.242	16.492	18.733	19	16.696	12.495	11.952		330	24.438	18.457	16.275	18.392
332	12.198	18.488	10.619	18.089	16.247	15.827	12.85	19.906	17.727	21.214	21.902	20.403	22.902		332	28.848	27.288	27.1	26.719	30.407	27.083	28.431	26.049	24.597	27.1	25.909	25.977	27.475		331	23.257	10.671	17.477	10.556	16.686	12.529	16.097	15.055	7.383	14.939	13.734	10.944	8.742		331	27.308	21.033	16.05	11.069
333	14.104	24.893	10.595	14.582	14.506	18.5	12.367	21.266	22.273	22.286	20.765	20.306	17.431		333	32.57	35.987	30.95	29.656	28.651	25.969	25.196	28.148	25.278	25.138	25.727	27.659	30.721		332	24.213	12.937	16.822	17.111	12.593	12.132	17	10.852	12.85	14.051	16.544	16.252	19.387		332	28.534	13.404	19.938	8.931
334	11.344	21.083	22.429	15.38	19.202	15.846	13.333	27.172	14.568	19.871	23.157	17.5	11.824		334	32.139	29.35	32.95	26.281	29.384	24.448	29.039	30.066	27.958	31.625	25.045	26.818	37.77		333	20.243	20.025	19.607	10.542	11.384	12.074	11.435	17.984	20.25	16.235	12.089	11.85	9.952		333	22.151	13.338	18	12.363
335	21.448	15.536	23.143	18.304	19.876	13.212	9.317	25.078	16.659	21.7	15.157	14.222	20		335	35.278	32.862	24.85	28.781	29.058	30.021	26.039	29.984	28.625	25.913	29.818	30.523	31.279		334	22.721	19.785	18.383	18.069	10.07	13.441	13.452	11.469	16.867	15.5	11.443	14.897	18.339		334	21.39	18.232	11.8	16.902
336	19.594	22.81	20.214	14.608	16.483	18.846	11.95	25.188	19.795	23.029	27.216	22.681	11.98		336	39.595	38.35	27.067	31.688	31.535	25.146	25.824	28	25.986	33.35	26.409	32.227	37.557		335	21.456	18.38	20.645	18.778	15.105	10.471	15.484	17.148	13.083	15.796	15.241	8.224	15.032		335	22.062	18.066	17.962	12.392
337	21.26	18	16.167	13.658	21.764	19.942	12.3	21.812	13.955	20.7	31.137	19.208	15.412		337	27.506	34.862	28.65	32.062	28.744	27.74	22.294	33.574	26.486	33.25	27.205	29.273	32.852		336	21.596	11.797	22.393	16.181	23.721	7.574	9.274	18.227	9.817	7.929	13.127	7.879	16.548		336	19.61	15.642	15.163	16.873
338	11.781	16.881	22.167	16.684	13	23.635	13	11.703	16.205	10.8	28.588	17.611	13.765		338	34.962	33.938	29.867	29.5	30.64	29.562	24.745	34.295	27.292	26.625	30.318	26.205	32.738		337	19.051	21.418	23.14	19.25	13.43	11.544	8.435	11.75	14.15	14.5	10.62	12.738	14.661		337	26.603	8.391	12.788	13.912
339	13.521	18.44	24.548	20.506	17.09	16.731	15.9	27.188	15.727	18.543	26.078	18.486	16.235		339	35.519	32.713	30.933	29.969	33.674	28.885	21.608	34.754	26.75	34.725	23.432	28.273	36.016		338	18.61	9.177	19.533	16.069	17.07	11.176	10.419	13.062	18.033	12.122	11.367	10.607	11.016		338	21.363	19.325	13.25	12.824
340	15.344	17.012	21.238	15.291	21.146	19.019	16.3	22.25	16.841	31.714	12.392	15.778	15.098		340	34.253	30.575	31.767	28.75	29.279	28.5	23.686	26.984	35.097	28.525	31.227	29.455	33.41		339	18.125	12.823	28.607	13.917	17.86	14.721	15.742	17.18	14.917	12.949	14.342	10.776	18.161		339	27.021	12.914	12.712	12.569
341	17.49	26.452	9.143	17.987	12.517	22.173	14.083	17.047	22.159	19.114	22.961	25.75	18.333		341	32.177	28.862	29	23.25	32.233	33.25	23.98	31.705	30.139	30.4	27.318	29.614	29.18		340	22.272	14.354	21.178	13.319	17.547	11	13.613	19.781	14.3	10.367	15.582	11.645	15.71		340	18.945	11.781	9.775	13.686
342	20.031	15.571	21.405	23.646	14.416	18.519	12.633	20.469	27.091	24.229	18.51	21.222	17.608		342	29.975	34.425	23.8	30.812	25.558	27.417	23.373	30.115	23.264	33.112	33.705	32.773	27.328		341	15.507	13.557	22.953	12.625	14.198	11.176	13.258	14.812	20.017	21.092	15.81	6.075	11.694		341	24.562	15.007	14.637	13.108
343	21.073	17.976	21.524	19.911	12.888	18.712	11.267	18.734	20.341	25.7	24.216	15.097	21.922		343	35.671	26.9	30.817	37.5	31.57	27.26	27	30.049	28.236	28.225	25.182	25.227	30		342	20.147	15.544	17.533	18.5	19.326	5.235	15.371	15.289	12.95	7.878	12.316	15.327	15.435		342	19.781	13.907	18.688	12.196
344	20.594	13.917	18.286	26.671	15.899	13.346	15.917	13.844	18.932	23.943	18	12.972	14.157		344	35	26.725	27.783	33.75	31.093	24.052	22.412	27.607	24.722	26.288	31.864	26.068	34.738		343	19.103	16.544	10.738	10.667	13.814	10.559	14.726	18.219	6.467	9.622	12.329	10.794	11.548		343	17.466	16.868	14.262	15.873
345	17.125	13.024	15.286	19.835	15.146	12.808	9.75	20.359	16.364	22.814	20.667	19.167	17.667		345	25.835	32.912	28.75	35.656	33.442	22.771	22.294	32.41	26.611	30.1	24.341	25.977	30.311		344	16.051	13.671	19.776	8.181	17.256	8.912	14.887	16.469	17.2	10.806	12.886	6.963	14.532		344	14.178	15.411	12.55	18.912
346	13.312	20.44	16.143	19.177	19.337	17.75	11.3	16.25	15.091	23.829	19.216	17.611	23.588		346	31.051	32.275	26.617	23.938	29.523	25.281	26.196	28.41	24.639	29.875	25.636	31.045	29.738		345	19.088	18.316	19.243	18.875	12.651	12.941	10.919	15.195	22.233	11.408	11.759	12.71	10.645		345	21.116	14.113	13.038	14.49
347	20.438	19.5	15.762	16.114	16.899	14.519	12.1	32.531	21.159	17.314	22.863	22.778	23.549		347	35.241	30.875	26.767	24.531	30.023	31.292	21.588	28.689	25.958	35.1	27.273	31.886	32.738		346	15.368	14.81	23.804	12.667	13.128	15.603	16.774	14.836	12.183	15.99	20.861	13.486	13.323		346	19.747	17.45	11.712	17.157
348	19.427	12.774	18.667	17.949	19.337	14.615	11.033	20.328	24.75	21.629	24.725	25.333	16.314		348	31.127	30.525	29.567	33.812	33.244	27.542	22.941	29.082	26.667	29.85	28.068	30.045	32.066		347	19.059	15.797	28.617	8.375	15.256	14.441	19.516	17.844	16.067	13.408	8.114	11	15.306		347	18.37	16.596	7.312	11.863
349	11.448	15.952	25	15.861	15.483	17.788	12.85	18.938	26.114	13.143	16.902	18.125	16.235		349	37.646	28.825	25.4	25.281	29.628	24.583	22.412	28.656	26.222	27.862	33.977	29.25	27.426		348	17.154	14.304	16.056	17.417	12.105	7.103	9.516	16.305	12.233	17.112	8.57	12.523	16.597		348	12.89	13.954	12.312	13.48
350	18.823	18.036	33.667	20.329	12.73	22.288	18.583	21	15.795	22.257	20.373	17.889	22.118		350	32.051	37.338	30	33.344	27.081	28.375	24.529	27.803	24.472	25.325	19.545	32.023	29.836		349	14.346	15.152	22.14	20.167	11.826	12.985	15.903	14	13.7	9.602	17.506	8.972	15.758		349	22.932	14.636	14.938	13.078
351	12.51	13.25	33.833	19.266	20.775	19.192	8.667	22.703	20.773	31.014	31.118	21.097	19.196		351	33.544	30.375	27.317	29.688	26.151	26.375	25.059	28.639	23.917	32.8	26.432	24.591	29.18		350	17.169	16.38	21.617	10.625	14.36	9.368	17.258	15.703	13.75	13.592	10.797	11.701	15.306		350	14.048	14.795	11.938	11.922
352	15.167	19.976	22.286	23.747	27.73	22.058	8.417	25.484	20.386	29.271	19.255	19.958	17.98		352	26.924	28.388	26.1	37.031	27.756	21.802	24.647	24.41	25.986	26.425	26.864	25.386	34.344		351	17.419	15.519	18	11.653	13.163	16.25	8.565	12.414	18	15	18.772	10.794	15.048		351	20.589	15.49	15.4	14.451
353	18.365	15.94	23.786	21.443	17.483	17.673	23.967	20.812	24.568	19.443	27.431	23.514	19.196		353	32.038	33.5	27.533	27.094	29.988	27.146	25.118	28.902	26.528	34.775	27.068	24.386	29.443		352	16.588	19.354	25.841	13.542	23.116	13.838	14.871	11.742	20.583	14.653	14.595	9.636	13.839		352	12.596	14.636	13.012	14.49
354	19.125	17.345	31.214	17.608	10.225	28.942	22.15	17.547	23.045	25.543	18.863	12.014	19.451		354	30.342	35.7	26.517	34.438	30.221	20.375	21.588	33.131	30.264	31.538	25.614	27.159	33.279		353	15.088	16.38	21.505	12.972	18.5	11.574	15.726	19.375	9.15	13.439	11.937	10.636	18.048		353	12.068	18.636	10.863	16.265
355	14.5	15.631	31.429	22.038	18.438	32.558	21.05	27.719	27.091	21.971	23.412	22.042	20.569		355	28.747	33.1	37.3	29.875	32.686	27.938	29.392	29	24.528	35.6	24.75	30.045	26.344		354	15.169	20.861	23.757	14.472	13.558	12.485	16.29	11.766	19	14.847	12.165	9.047	23.742		354	18.445	17.351	10.125	10.706
356	15.479	18.952	23.524	15.266	14.742	34.692	14.6	24.562	31.841	21.957	25.235	22.847	18.882		356	29.291	30.812	27.583	24.719	28.012	30.917	25.941	31	29.639	32.75	30.955	26.523	31.754		355	17.654	15.278	23.028	15.361	14.721	8.5	14.29	14.312	17.533	17.663	17.152	8.888	18.548		355	16.349	15.921	10.2	17.441
357	16.083	36.452	34.238	20.684	11.337	24.058	13.9	23.078	18.273	20.329	27.588	16.833	16.843		357	36.392	28.075	30.45	33.281	27.884	25.51	26.392	23.803	28.375	28.888	25.636	37.727	25.639		356	16.36	16.114	21.71	16.889	15.407	15.588	13.516	15.383	13.517	10.765	15.481	14.299	17.371		356	17.13	11.96	12.938	10.108
358	16.094	21.869	30.19	17.949	17.045	28.538	21.067	22.719	31.159	18.029	21.118	23.889	16.922		358	32.139	34.3	29.4	25.406	29.314	24.729	23.961	32.164	28.069	30.413	27	30.886	27.803		357	18.941	14.494	24.841	18.333	14.302	11.25	18.968	13.719	12.467	15.296	13.506	15.71	11.661		357	15.87	18.126	13.688	10.716
359	21.823	23.345	66.929	19.949	20.494	40.75	15	25.375	24.091	22.486	18.098	24.875	26.725		359	33.367	37.975	25.15	29.812	32.279	25.5	22.176	32.377	25.236	32.275	27.977	30.136	30.197		358	14.985	16.873	21.299	17.764	17.453	20.691	10.145	18.836	14.217	12.857	15.658	11.963	13.726		358	13.979	13.285	14.738	13.137
360	13.156	17.524	64.5	19.114	20.112	38.865	13.683	24.625	16.25	16.071	18.627	23.708	22.706		360	33.684	30.388	28.033	30.688	29.5	25.469	20.765	33.262	30.958	27.725	24.955	32.295	33.787		359	18.794	19.722	27.776	18.431	32.57	15.75	16.081	14.602	8.967	12.796	14.785	8.57	16.21		359	14.747	14.934	16.9	11.373
361	16.052	15.929	68.286	18.671	17.663	31.327	13.2	17.844	21.864	18.4	29.157	21.125	16.098		361	34.127	31.487	27.533	35.094	31.767	26.021	21.196	29.082	30.528	28.825	26.068	30.659	26.492		360	18.059	20.532	26.701	19.222	22.244	10.647	11.435	20.266	19.417	14.918	14.456	11.234	12.855		360	16.623	15.589	11.913	11.539
362	12.208	20.44	70.071	16.063	13.124	48.731	11.533	14.484	30.364	25.386	19.412	13.75	28.608		362	29.962	30.325	23.95	34.312	29.349	28.521	25.529	31.213	27.514	37.175	21	32.114	29.672		361	17.287	23.557	25.972	18.597	27.988	20.397	10.984	14.523	8.383	19.847	9.987	11.477	15.806		361	16.116	15.947	14.688	12.02
363	19.979	16.81	87	11.747	19.169	47.942	18.233	18.344	26.227	20	16.941	14.708	28.275		363	33.38	28.75	23.7	38.562	32.698	31.823	27.157	30.443	31.625	31.675	30	38.795	30.77		362	17.868	18.443	25.645	16.222	22.674	13.441	18.532	17.125	15.65	9.847	14.089	15.14	11.71		362	12.973	12.139	12.837	16.029
364	17.906	24.738	103.238	21.266	17.629	34.058	11.067	28.266	14.682	23.257	18.275	23.736	19.412		364	34.063	35.463	25.25	31.75	32.081	31.271	24.353	25.885	27.847	33.35	34.614	29	32.639		363	16.125	19.987	24.794	16.042	29.244	14.309	15.613	18.922	17.483	15.918	15.911	15.421	15.839		363	12.582	16.709	8.863	18.049
365	19.635	24.19	67.357	24.823	14.337	53.192	14.6	19.391	29.795	22.514	27.157	17.778	19.078		365	33.241	34.825	32.133	39.969	32.488	26.802	27.902	28.066	29	30.975	29.523	39.136	31.393		364	18.147	21.101	21.804	14.236	19.267	13.809	23.919	17.055	17.483	15.316	18.278	11.748	17.242		364	18.205	15.629	14.725	10.696
366	20.333	14.226	99.571	16.076	13.393	35.019	16.117	21.844	18.364	16.4	31.157	18.236	19.392		366	37.38	33.475	34.95	31.562	26.779	26.677	31.353	28.672	23.319	36.162	31.432	32.705	31.59		365	19.551	22.203	17.841	12.917	20.07	9.603	13.597	20.391	11.467	14.418	15	13.393	10.323		365	15.918	13.159	10.462	13.412
367	16.333	16.929	68.405	28.051	20.753	38.481	13.733	17.438	12.068	14.329	25.392	19.319	20.137		367	36.734	32.812	33.817	28.406	27.57	25.333	30.882	32.295	26.986	30.312	29.364	29.773	29.934		366	18.596	28.342	22.318	13.75	17.953	13.632	18.177	14.852	13.467	17.48	11.456	11.832	20.823		366	15.411	17.629	10.762	8.667
368	14.958	12.286	77.881	20.481	20.966	33.577	15.05	19.75	18.045	19.671	19.176	21.042	24.588		368	29.937	26.8	30.567	30.562	33.128	27.74	26.176	33.098	29.083	33.9	31.341	28.136	29.148		367	22.772	26.063	21.981	13.181	16.512	14.059	18.79	14.008	12.883	15.092	17.291	13.421	14.371		367	14.062	11.781	12.938	15.686
369	20.771	27.345	79.5	17.228	20.112	38.25	17.233	17.297	18.545	25.657	13.412	16.764	20.98		369	27.949	27.962	29.917	37.844	29.035	25.927	25.039	35.639	29.139	30.825	36.727	27.159	24		368	19.588	21.709	18.897	14.806	20.174	16.882	15.145	17.984	14.917	11.837	17.051	8.542	18.887		368	13.973	16.742	16.625	16.059
370	20.417	17.94	57.048	23.468	13.708	31.692	14.267	16.406	18.841	19.3	16.588	15.069	22.118		370	34.165	31.45	33.2	26.656	32.128	30.208	30.804	28.607	26.597	27.05	27.614	31.477	34.672		369	15.949	15.418	16.411	13.611	21.5	13.779	17.371	18.312	11.717	14.571	14.62	10.832	23.935		369	14.829	16.106	9.85	14.843
371	16.667	16.107	59.381	11.949	12.787	24.019	17.917	12.953	20.341	22.643	26.059	22.736	26.922		371	35.57	29.163	24.817	34.062	33.128	28.146	26.157	34.475	29.917	29.65	35.091	31.795	37.541		370	16.059	12.152	18.243	12.347	20.256	10.515	16.065	13.602	18.133	13.673	12.785	12.701	14.419		370	18.438	13.57	9.288	10.676
372	22.302	23.536	80.405	22.228	15.157	31.308	12.767	21.234	21.045	19.657	19.176	12.847	21.745		372	31.342	38.825	30.967	26.781	34.919	27.188	30.706	32.885	27.847	31.987	22.273	27.818	32.754		371	10.5	24.278	18.065	16	14.395	18.485	14.694	14.945	20.417	21.929	16.81	9.766	14.435		371	14.158	13.338	9.988	12.735
373	16.344	19.714	58.643	24.405	10.404	35.962	14.617	26.391	12.114	26.871	22.941	28.486	19.275		373	30.57	34.4	25.167	31.719	34.942	26.667	35.451	29.295	27.389	32.35	34.341	32.568	29.607		372	20.243	16.165	20.579	16.361	20.279	11.485	13.726	19.008	22.383	12.214	12.481	8.701	12.935		372	12.247	16.536	13.3	9.529
374	23.583	21.298	58.929	23.139	10.933	24	9.85	30.078	13.932	20.029	17.333	26.75	21		374	33.025	30.038	29.8	31.312	30.907	25.729	25.137	30.475	28.042	29.112	29.659	24.682	29.475		373	20.89	18.114	20.729	12.764	16.593	11.309	9.371	15.75	14.383	13.52	15.772	13.692	13.435		373	11.452	11.821	15.925	12.775
375	14.927	13.976	55.286	13.215	16.348	28.481	10.65	25.359	18.614	10.657	17.961	15.583	13.745		375	31.785	34.9	30.017	31.219	31.174	29.135	32.706	27.639	26.514	27.812	32.432	28.795	25.689		374	21.324	15.924	17.72	17.75	25.198	10.132	13.403	14.852	17.417	11.99	14.19	10.636	15.645		374	16.562	14.881	10.925	11.029
376	16.604	13.548	43.786	20.291	13.865	34.75	15.733	23	19.045	19.8	20.216	13.222	24.529		376	32.076	35.125	31.3	32.125	34.326	26.812	29.392	25.082	23.958	30.087	23.886	26.705	28.869		375	16.213	21.608	12.477	19.167	15.895	15.029	13.71	15.227	14.433	11.041	18.038	8.794	13.065		375	16.281	13.073	11.975	17.814
377	16.281	22.321	54.69	13.025	10.921	34.788	11.867	22.984	15.295	26.314	21.412	20.931	18.941		377	30.747	32.787	32.517	26.562	31.221	23.708	33.686	31.934	27.236	31.962	23.159	26.182	29.393		376	8.574	17.241	21.813	13.694	17.57	10.529	10.774	24.414	21.983	19.429	13.608	13.57	11.452		376	18.014	13.397	8.95	12.353
378	21.396	18.726	58.929	11.582	17.955	28.635	10.867	21.047	17.205	22.514	19.176	16.597	13.745		378	30.266	31.45	30.283	29.406	27.349	28.156	32.804	28.197	26.639	28.962	26.773	31.182	32.377		377	15.949	21.354	15.364	11.833	19.14	12.75	17.742	14.789	16.683	14.602	13.962	14.477	16.452		377	12.384	14.702	11.137	15.804
379	13.958	15.119	56.881	19.089	11.573	23.731	12.55	19.672	19.795	16.243	16.608	18.306	21.431		379	40.696	35.713	24.467	37.625	34.791	25.021	29.49	28.213	35.958	32.7	30.545	31.045	29.41		378	19.603	20.747	14.626	10.056	17.43	12.868	16.742	15.977	14.25	14.082	13.228	8.364	17.935		378	12.507	16.219	17.35	13.676
380	14.562	17.738	50.69	16.722	19.472	19.654	9.283	15.5	24.136	23.614	22.843	21.417	17.961		380	30.646	31.175	28.017	35.312	29.174	24.052	35.49	31.164	27.764	29.125	33.545	27.864	24.574		379	22.434	16.253	18.308	15.458	15.453	9.956	15.484	21.289	14.567	10.041	11.304	11.804	14.129		379	15.007	18.901	12.438	13.735
381	17.062	14.155	38.381	21.987	14.146	18.846	8.15	20.375	18.932	23.2	18.392	16.431	30.98		381	32.709	34.85	25.583	34.375	27.616	29.156	31.686	26.902	26.319	31.888	31.909	33.886	30.459		380	14.912	23.228	18.645	15.764	19.977	15.588	17.548	16.828	13.25	13.531	13.633	12.421	13.855		380	14.377	14.384	11.637	10.422
382	12.469	18.429	29.286	19.418	17.191	20.308	10.767	19.703	18.477	25.7	16.059	14.208	27.353		382	30.532	30.325	28.667	34	32.047	27.406	44.078	32.279	29.222	31.587	29.227	31.636	30.541		381	16.743	14.089	17.093	8.944	13.233	13.676	12.306	17.094	22.833	12.194	11.494	9.196	23.29		381	15.712	16.715	10.375	14.961
383	18.427	20.429	47.714	20.734	19.73	13.25	17.533	22.656	18.955	32.114	25.588	16.875	22.216		383	28.468	34.225	26.2	30.719	34.477	28.74	31.294	27.475	28.944	29.237	32.114	31.114	27.049		382	12.096	16.519	16.888	10.667	12.965	10.647	11.903	17.438	16.783	13.551	15.696	15.869	19.855		382	13.397	16.106	15.7	17.02
384	13.583	17.417	53.786	20.101	18.809	27	11.85	30.734	23.091	23.943	18.098	20.778	34.059		384	31.696	31.7	30.7	40.156	31.767	26.531	36.039	28.279	25.667	25.013	27.023	35.477	29.23		383	11.324	13.405	14.299	10.611	27.093	8.279	13.726	12.906	7.233	15.184	16.81	10.607	17.081		383	10.61	13.57	14.125	10.304
385	15.646	23.202	49.452	23.962	14.899	30.596	16.083	27.688	27.5	28.914	19.412	19.458	19.451		385	30.481	33.938	25.967	31.688	27.907	25.125	35.098	26.984	26.958	28.288	24.636	25.932	26.311		384	11.882	15.228	21.579	10.069	11	9.485	16.726	13.766	16.133	11.357	17.633	12.019	12.855		384	11.829	12.742	7.088	16.294
386	10.729	26.024	59.31	14.19	15.539	38.192	14.667	22.016	25.886	18.229	22.549	25.5	23.471		386	35.557	34.175	28.383	34.25	28.651	28.344	33.51	30.361	30.736	26.337	34.75	25.364	31.164		385	15.441	19.241	15.29	13.111	19.453	11.941	10.5	16.508	9.683	10.02	16.291	10.579	14.968		385	14.959	12.887	10.65	15.314
387	16.01	16.595	62.667	17.544	17.888	33.865	17.75	18.25	13.727	21.757	19.765	22.389	24.137		387	33.038	31.3	28.617	40.844	29.977	25.062	28.765	29.934	31.264	30.25	28.523	32.182	26.148		386	14.441	11.342	13.243	18.667	13.779	10.103	18.565	16.477	11.45	18.214	20.405	14	16.226		386	14.575	15.848	13.212	15.108
388	17.583	20.19	72.524	17.177	15.258	49.442	18.233	25.25	16.932	15.029	17.608	20.75	18.706		388	27.418	35.325	30.333	28.531	33.988	29.719	38.49	24.705	28.069	27.763	32.318	23.682	32.475		387	18.772	15.975	19.907	14.153	21.686	15.5	16.468	14.195	11.75	13.48	13.443	13.916	13.065		387	13.548	18.007	13.725	18.961
389	13.938	16.583	81.571	17.747	15.011	31.365	15.1	28.891	19.409	26.457	19.235	20.222	18.882		389	31.987	28.562	29.233	33.5	28.198	24.979	35.373	33.689	27.5	28.725	28.455	31.636	37.639		388	18.713	21.785	14.458	13.153	13.209	10.985	20.371	16.594	13.933	11.888	24	9.916	22.661		388	14.295	9.139	11.613	10.304
390	14.458	16.119	75.381	18.506	12.011	48.231	17.367	21.656	18.295	22.029	18.294	21.556	19.255		390	37.43	33.25	31.2	36.594	31.43	25.292	27.961	32.41	28.806	31.825	28.977	35.75	24		389	20.728	18.215	14.28	18.167	14.442	17.088	13.661	16.148	12.85	14.122	17.177	13.103	10.565		389	13.295	12.993	11.825	12.735
391	12.708	17.964	82.381	26	18.022	38.865	12.267	19.938	18.955	17.943	27.569	14.167	18.471		391	27.291	29.9	31.633	30.812	29.558	23.448	35.745	33.148	23.819	27.575	23.545	31.432	27.098		390	17.096	14.924	12.785	14.194	18.872	8.779	17.161	17.156	16.85	14.847	19.81	11.411	18.5		390	11.664	14.192	15.55	11.078
392	13.552	22.274	80.143	22.557	18.528	44.385	12.75	29.5	18.591	25.057	17.294	16.125	21.137		392	32.519	31.95	29.717	24.562	32.43	28.312	34.353	25.836	28	31.038	42.591	33.75	28.262		391	20.941	16.38	17.776	9.139	17.733	9.926	17.887	17.906	13.6	14	20.089	9.935	18.984		391	15.904	12.649	16.188	13.843
393	17.729	17.071	69.81	22.076	12.831	48.692	13.083	26.078	29.432	28.514	21.412	20.25	17.137		393	32.063	31.6	26.633	28.969	26	30.469	36.451	27.197	29.681	27.725	24.295	31.364	30.475		392	12.162	17.696	15.439	16.514	12.512	9.206	15.839	14.953	15.583	14.929	20.734	13.57	14.097		392	12.877	14.364	16.85	11.588
394	16.292	16.655	57.333	17.506	23.472	45.327	8.867	20.609	23.114	25.386	22.431	19.931	19.49		394	34.354	28.087	28.367	35.5	30.442	27.74	31.275	28.721	22.042	26.638	21.636	32.795	30.869		393	19.118	17.633	17.308	12.514	15.872	16.456	15.21	15.398	15.7	13.816	21.304	14.523	20.323		393	16.89	15.556	9.413	17.049
395	19.24	16.31	62.619	23.823	11.708	41.096	19.95	16.094	14	18.4	30.569	16.708	24.745		395	30	30	31.467	38.094	34.302	28.177	35.078	27.738	28.167	29.237	24.455	34.364	29.262		394	12.375	21.658	14.252	10.542	14.547	17.853	11.758	12.742	21.833	13.786	10.709	8.439	20.29		394	15.774	15.834	16.487	18.696
396	16.177	15.512	72.81	17.608	22.292	39.25	12.383	22.156	16.955	19.871	21.353	16.042	23.255		396	38.278	32.312	34.417	39.969	29.698	24.542	30.824	30.77	28.042	25.913	27.932	28.932	28.131		395	17.221	13.127	18.533	9.861	16.767	9.132	16.79	13.125	16.583	8.969	20.139	8.944	11.903		395	20.014	14.662	14.337	15.353
397	14.646	17.155	57.167	19.722	12.337	40.788	11.55	20.359	21.818	21.186	28.196	13.181	18.843		397	27.823	29.987	32.833	32.469	31.244	26.531	34.098	26.23	25.528	31.125	32.227	35.045	29.639		396	17.471	15.797	16.477	16.806	15.512	8.5	9.758	15.656	15.167	13.51	15.57	12.019	20.71		396	13.863	14.219	10.562	9.618
398	14.99	24.024	60.952	16.684	11.528	39.308	18.15	22.547	19.205	15.771	14.706	20.944	19.431		398	39.949	32.3	29.25	28.062	31.535	33.875	33.118	27.656	27.819	28.325	29.659	32.114	31.361		397	18.699	17.165	15.43	10.903	20.756	17.603	20.081	11.148	24.75	17.612	15.81	9.561	9.823		397	21.158	15.106	12.312	11.176
399	16.198	14.798	66.5	24.076	18.978	41.731	20.05	18.812	9.091	14.729	23.216	20.056	18.137		399	34.278	33.625	30.683	32.938	33.105	29.927	28.745	32.23	31.986	31.138	31.023	25.818	27.607		398	15.493	15.241	22.215	12.597	21.849	8.618	13.532	12.719	27.9	15.02	15.684	13.131	16.677		398	12.007	12.861	9.625	15.765
400	14.281	17.44	68.905	13.747	15.416	35.788	18.483	17.906	20.091	17.729	26.529	23.181	18.824		400	36.747	36.325	34.267	27.656	29.744	26.708	28.392	31.082	25.792	28.237	30.432	34.318	28.492		399	26.029	20.456	14.579	16.181	24.023	9.426	12.645	13.656	25.817	12.071	13.861	7.224	13.677		399	12.089	13.132	13.212	15.275
401	18.969	19.083	49.952	18.785	13.584	41.577	15.283	29.734	15.955	19.514	25.667	25.181	18.627		401	32.595	30.688	28.583	30.25	33.86	28.99	32.314	28.443	28.931	30.587	28.614	29.795	27.639		400	17.044	16.506	19.963	17.764	20.105	17.515	8.903	18.359	33.667	14.765	15.595	10.495	16.774		400	14.836	14.464	10.475	16.422
402	15.812	17.75	35.429	19.038	18.101	25.058	15.85	17.547	19.545	20.929	26.02	15.417	21.588		402	31.987	33.838	31.1	27.688	31.163	27.26	27.373	26.672	23.889	26.837	27.795	24.682	29.213		401	13.515	15.494	15.103	11.292	25.64	14.662	8.774	15.312	30.567	15.949	17.861	9.093	14.097		401	10.979	17.43	10.712	17.5
403	17.042	15.298	44.905	13.709	22.989	32.346	19.717	27.984	11.659	20.857	30.941	17.736	18.392		403	31.215	26.35	28.633	39.938	28.488	23.948	32.373	29.984	29.222	29.375	29.273	39.682	33.689		402	18.669	16.481	20.374	10.917	26.221	12.721	19.048	14.711	28.05	13.694	14.937	10.561	14.935		402	12.733	16.205	10.812	19.99
404	11.979	18.893	50.786	26.038	15.146	38.154	7.617	14.531	13.386	22.386	23.686	18.917	17.549		404	38.038	31.275	26.517	31.812	24.384	25.406	31.608	33.656	25.792	29.5	25.614	34.386	30.279		403	22.103	21.291	15.355	12.264	21.814	10.485	12.839	18.086	26.983	16.786	15.759	9.832	18.903		403	13.185	14.371	9.05	14.441
405	23.99	21.012	47.5	36.139	13.674	25.327	8.1	18.484	20.909	17.543	18.471	17.875	19.176		405	34.152	28.65	23.933	35.344	28.512	23.667	32.118	26.541	30.278	28.55	29.614	27.705	32.852		404	13.294	21.013	20.243	12.236	23.64	13.588	11	16.805	37.55	19.112	13.152	15.664	16.468		404	11.795	10.947	16.25	12.569
406	17.781	18.81	40.69	23.177	12.449	23.404	13.483	21.219	21.591	21.057	21.667	17.347	17.843		406	30.646	29.862	29.967	20.531	30.884	25.781	29.961	34.328	26.944	28.2	28.977	33.136	31.311		405	13.684	23.266	18.626	24.583	25.965	7.368	18.177	14.562	25.833	12.408	14.076	9.907	15.226		405	14.863	14.715	12.712	13.02
407	14.812	17.536	39.452	10.924	13.978	29.019	18.1	17.672	17.091	24.014	24.216	17.847	20.216		407	38.785	29.237	27.867	24.188	29.872	26.083	28.51	26	24.903	31.288	34.795	25.886	27.918		406	18.066	18.354	13.028	12.069	19.488	11.765	19.113	10.891	33.75	20.908	19.253	10.925	21.145		406	10.979	13.278	9.325	16.765
408	13.115	25.476	29.167	11	16.517	30.577	19.467	18.422	8.614	17.743	23.922	20.958	25.294		408	35.152	35.138	26.2	26.5	30.174	22.344	30.294	24.951	30.542	31.3	24.545	28.068	27.066		407	19.816	17.342	14.495	14.417	26.198	15.676	12.371	17.602	23.417	14.316	13.684	9.636	14.435		407	15.712	16.576	11.875	13.363
409	18	15.929	46.429	17.772	11.191	34.558	11.65	19.531	21.477	19.129	19.667	26.486	16.941		409	29.873	31.8	32.517	26.375	36.209	28.052	25.412	37.557	28.083	26.75	35.545	28.614	28.377		408	17.066	13.076	15.776	14.306	20.174	17.206	17.597	19.148	26.033	16.235	19.81	11.561	19.774		408	13.11	17.258	17	14.451
410	19.573	13.345	37.714	13.392	20.775	34.038	13.767	23.797	19.75	15.657	35.647	21.208	17.725		410	35.57	32.487	27.467	41.312	30.709	28	30.294	28.361	30.431	28.975	25.659	29.864	29.049		409	19.257	15.962	17.262	12.167	23.616	8.676	14.274	18.633	24.15	11.235	10.975	12.869	22.21		409	15.315	15.437	11.512	16.108
411	15.969	18.69	31.69	13.456	12.584	21.942	12.167	19.922	23.727	17.714	18.882	16.806	25.216		411	30.722	33.838	29	22.281	33.093	25.333	25.882	31.869	22.833	24.1	22.182	23.523	33		410	15.294	18.013	10.168	12.972	19.012	13.324	12.677	14.195	30.817	13.561	11.38	8.579	14.242		410	24.068	16.106	17.35	12.157
412	10.469	19.917	29.357	12.848	13.157	19.019	15.867	18.516	19.205	28.686	26.137	23.431	18.137		412	29.544	31.5	28.333	29.562	25.36	25.708	24.353	35.705	25.653	29.288	26.727	22.841	27.672		411	15.904	17.734	16.075	8.597	23.198	12.162	11.855	11.625	20.717	10.694	16.886	10.579	22.113		411	13.219	14.252	7.775	12.794
413	11.01	17.726	30.048	16.582	15.461	24.327	19.55	22.016	14.682	20.743	33.804	22.319	25.588		413	33.215	26.212	27.1	29.719	27.756	24.344	29.333	28.656	23.403	37.237	30.523	26.227	28.951		412	20.596	19.962	12.692	10.583	21.453	13.544	9.097	10.656	18.75	14.857	13.19	9.234	15.855		412	16.788	14.795	12.75	16.088
414	13.229	14.75	30.857	11.873	14.685	21.423	16.95	26.469	22.977	21.557	16.294	15.792	20.196		414	32.519	30.188	30.05	35.438	28.558	26.625	27.451	31.918	29.875	30.425	24.955	27.773	26.852		413	18.993	17.747	24.29	10.944	16.151	14.5	10.887	16.125	18.783	18.316	14.139	10.832	20.903		413	15.596	13.914	10.712	14.206
415	13.135	19.631	17.262	22.127	11.337	18.288	18.967	17.469	23.545	26.686	13.412	21.431	24.137		415	31.658	32.275	35	31.125	30.872	26.062	23.412	32.082	25.958	27.913	27.818	26.159	34.082		414	16.206	13.291	20.953	13.167	18.035	8.647	14.419	14.336	22.55	19.051	16.835	10.944	18.597		414	15.089	15.212	7.912	14.706
416	16.583	16.655	26.071	14.911	13.629	25.135	13.15	19.562	27.182	15.914	30.098	21.222	17.039		416	32.139	31.5	30.15	34.625	30.756	27.052	25.804	30.443	23.208	26.237	24.909	31.432	31.607		415	15.132	21.456	20.991	14.875	19.151	10.235	12.161	16.375	22.633	16.143	13.152	9.897	10.258		415	16.212	12.278	14.575	10.02
417	14.76	10.774	32.714	15.101	19.112	27.346	14.017	18.25	22.932	19.386	17.137	15.375	12.824		417	31.797	32.2	28.317	25.031	30.779	26.219	23.471	31.836	24.403	30.987	24.818	25.75	29.787		416	20.125	15.848	19.075	13.792	27.337	8.809	19.29	13.484	30.433	16.163	9.873	10.206	7.871		416	20.815	12.881	14.475	13.598
418	16.833	21.548	31.667	20.987	15.843	17.712	12.167	24.578	16.25	15.9	24.471	22.306	33.49		418	36.19	36.975	29.75	33.062	29.674	24.229	22.902	29.148	34.792	25.987	25.318	28.364	29.41		417	19.36	15.392	20.271	10.722	16.988	11.794	16.726	17.719	13.75	12.418	9.253	11.196	14.629		417	21.096	14.397	15.15	13.637
419	19.802	17.321	25.81	14.354	9.742	22.75	16.433	22.688	15.341	17.129	24.412	17.569	17.843		419	33.228	33.938	32.183	21.562	29.919	26.323	30.843	29.148	27.264	28.587	26.295	22.75	34.18		418	22.324	17.418	19.355	7.458	22.616	13.618	13.5	18.727	17	17.969	16.494	15.402	15.274		418	15.849	13.086	12.25	15.431
420	13.479	16.56	17.429	16.658	13.169	31.577	15.55	21.875	17.682	19.214	17.118	23.833	13.431		420	36.595	29.212	39.117	32.969	27.023	25.49	25.294	37.738	27.597	29.775	33.909	27.477	41.672		419	19.618	16.962	18.57	19.264	16.105	12.191	13.726	11.742	27.367	21.49	11.734	7.701	11.113		419	13.233	14.199	16.725	11.971
421	15.656	18.786	26.31	14.911	13.045	21.019	16.833	22.625	19.068	21.457	21	23.819	15.314		421	33.165	30.513	29.517	29.094	29.756	27	33.098	30.59	32.583	33.275	29.5	22.455	27.377		420	14.875	11.354	19.841	13.375	17.116	11.75	12.581	22.016	29.517	17.051	21.937	14.477	19		420	19.021	18.444	16.125	15.902
422	12.156	19.976	21.238	29.241	8.045	27.673	12.417	19.25	15.477	20.443	33.02	16.653	20.431		422	28.253	28.675	31.933	26.75	33.988	26.896	29.314	27.77	26.181	32.162	25.773	29.705	30.803		421	13.838	19.418	14.393	10.736	16.767	11.721	11.903	14.359	16.567	14.98	12.089	10.907	12.032		421	13.24	15.477	17.5	13.706
423	20.531	21.155	18.619	22.861	11.169	18.212	11	18.922	21.205	28.071	20.941	25.097	15.49		423	35.861	33.912	26.633	23.562	32.372	26.177	24.216	27.984	26.514	25.825	33.136	26.886	27.344		422	19.125	16.291	14.897	8.542	14.43	13.118	10.226	17.367	21.067	16.316	12.734	11.617	11.097		422	15.356	11.881	19.375	12.676
424	15.156	19.714	16.667	14.722	12.629	25.596	12.15	24.391	20.614	19.829	20.098	25.056	15.412		424	32.519	34.25	31.583	30.781	28.337	28.521	30.647	25.18	31.958	31.038	23.659	32.455	27.541		423	22.316	13.62	17.551	14.375	13.453	6.456	16.806	15.289	18.017	15	10.076	10.028	22.048		423	15.678	12.013	17.663	15.657
425	15.552	15.214	20.762	18.43	12.933	13.885	12.183	20.188	19.318	20.343	19.039	21.375	22.078		425	29.177	29.925	31.533	31.5	31.081	27.844	28.882	32.426	27.083	32.862	31.545	29.341	35.689		424	17.235	12.139	14.206	14.944	13.698	11.868	7.468	14.883	11	14.194	16.582	9.682	20.21		424	12.24	15.185	13.525	16.451
426	13.052	11.655	18.262	14.481	18.213	34.462	10.033	22.406	22.273	23.5	26.706	17.611	21.137		426	25.215	32.775	27.517	33.312	32.07	26.104	26.059	32.852	25.333	27.612	31.75	33.114	28.721		425	16.89	13.899	18.019	14.806	18.453	11.279	12.984	14.32	15.867	15.816	10.937	14.075	15.952		425	13.973	11.596	15.462	13.824
427	13.625	21.238	15.952	22.013	14.685	19.115	17.383	27.375	10.318	25.914	20.216	19.486	16.255		427	30.658	31.438	26.167	27.281	29.465	25.51	28.549	26.492	23.861	32.8	31.023	30.614	29.82		426	18.691	12.304	19.187	14.458	16.628	20.088	12.952	17.891	13.567	9.755	14.494	9.916	13.823		426	15.425	12.43	13.663	13.147
428	13.49	22.131	32	29.481	16.135	19.365	13.367	25.438	12.682	28.429	24.314	17.722	9.784		428	28.278	31.575	27.833	26.75	28.651	23.708	33.647	31.656	27.194	28.4	28.795	26	33		427	18.176	15.899	12.449	19.472	16.581	11.015	15.694	17.688	15.45	13.122	6.481	6.589	15.984		427	16.342	15.543	15.025	10.951
429	10.156	23.167	30.643	18.114	17.045	21.788	7.467	19.562	14.273	17.757	12.627	19.361	20.863		429	33.608	31.788	24.65	27.594	31.116	24.542	34.275	32.82	28.347	31.663	25.659	27.386	37.508		428	17.956	17.696	19.664	11.639	15.128	10.485	14.258	14.82	8.117	11.378	13.291	7.944	17.613		428	19.021	19.179	15.062	13.882
430	13.156	16.512	21.071	13.873	11.045	23.827	9.45	30.375	16.227	18.786	14.765	19.694	17.784		430	33.278	30.487	31.933	31.219	30.128	26.76	29.294	26.23	29.222	29.35	29.545	28.523	31.721		429	18.662	16.608	16.822	12.917	14.733	12.676	11.226	16.109	15.867	10.888	13.759	7.869	17.177		429	14.692	17.497	12.587	10.402
431	14.312	19.798	13.929	20.228	12.618	12.269	11.4	14.531	19.318	19.386	21.647	18.056	19.333		431	36.532	33.812	33	28.656	30.895	25.427	33.647	31.049	27.611	26.65	29.341	30.682	26.361		430	13.846	14.57	22.449	9.639	12.337	11.309	7.839	19.414	13.65	16.071	8.696	11.71	14		430	12.897	16.305	18.788	11.118
432	15.531	18.036	22.286	15.835	17.528	15.058	17.75	21.047	14.273	14.529	14.784	16.958	24.353		432	28.886	30.6	27.467	28.688	36.616	26.573	31.039	28.18	30.556	25.388	26.114	33.295	33.131		431	13.132	20.367	27.187	15.403	18.86	16.706	17.742	14.125	21.15	15.714	8.101	9.673	23.371		431	15.418	13.132	16.237	14.196
433	12.562	13.071	15.881	17.949	15.213	25.635	7.65	15.297	17.864	16.943	36.529	15.264	13.922		433	29.633	28.225	31.267	37.188	30.407	23.448	32.02	30.098	29.319	27.812	32.5	28.295	26.689		432	12.824	16.835	16.009	19.181	14.814	11.544	16.113	16.195	21.733	15.745	15.215	7.822	8.161		432	18.096	16.146	8.712	14.441
434	17.75	15.631	36.119	11.962	13.697	23.135	12.867	27.156	17.5	27.414	18.02	18.611	16.706		434	32.785	32.438	32.6	28.969	32.349	27.896	26.941	28.902	24.722	28.438	22.977	28.045	39.262		433	16.346	15.038	25.178	14.653	18.186	12.25	9.645	15.188	14.883	19.571	11.532	9.271	12.597		433	13.849	21.755	16.675	10.716
435	10.667	16.619	27.786	19.076	15.685	13.788	21.717	26.125	20.25	22.729	25.49	19.014	21.804		435	31.494	30.425	32.083	24.844	34.814	25.917	43.216	32.607	26.639	28.475	22.864	29.591	32.41		434	14.971	10.823	19.925	14.444	15.407	10.147	15.952	14.375	16.75	8.327	16.266	7.523	10.323		434	12.425	13.219	11	12.392
436	18.635	16.155	21.548	15.658	11.663	25.5	27.933	30.984	20	31.014	15.49	25.153	16.549		436	30.646	37.287	30.05	28.781	35.86	28.625	35.667	28.967	24.958	30.725	29.5	31.136	26.016		435	12.096	14.772	22.757	11.625	15.326	13.691	18.419	15.992	12.883	15.347	13.025	9.402	11.516		435	15.74	17.609	12.55	15.01
437	19.729	15.952	25.167	18.076	14.225	18.558	19.333	43.281	16.386	30	15.196	21.903	18.765		437	31.101	30.038	32.117	30.875	31.023	24.479	33.686	33.033	28.875	28.45	28.295	26.341	24.82		436	16.566	20.367	23.056	11.625	13.174	13.103	14.29	13.117	15.017	15.99	15.975	12.86	18.677		436	12.932	10.06	8.825	16.892
438	24.156	22.381	27.714	30.342	10.315	11.577	18.367	51.344	17.773	24.514	15.922	24.694	18.098		438	31.734	31.062	24.467	29.531	30.221	23.167	37.314	31.918	29.167	30.862	24.295	26.614	26.377		437	16.853	15.468	20	10.403	18.128	17.485	14.887	13.625	17.983	16.816	11.772	14.243	13.306		437	9.014	10.834	12.212	12.559
439	17.844	20.786	23.286	22.772	14.056	29.077	17.833	51.281	30.545	25.514	20.078	19.278	24.196		439	33.544	32.112	30.6	26.969	30.174	24.052	45.882	27.574	27.278	28.962	25.955	36.136	30.607		438	16.449	18.544	19.318	18.819	20.721	16.632	15.548	19.125	12.95	18.724	10.329	9	19.323		438	13.685	14.755	11.163	16.902
440	17.531	24.179	26.357	17.886	14.876	26.135	23.15	53.047	17.614	34.6	20.51	18.153	14.431		440	30.633	29.538	31.833	32.094	27.547	28.396	27.902	30.197	28.208	32.425	26.045	31.909	24.393		439	17.007	21.57	24.103	9.486	12.977	10.015	15.274	15.391	19.567	14.265	17.494	11.607	14		439	13.137	14.848	8.887	16.186
441	16.448	22.917	32.905	19.228	12.157	20.635	18.783	45.078	20.341	27.014	21.294	18.25	28.686		441	37.759	27.7	29.15	32.094	29.512	23	33.02	31.77	25.903	30.138	29.432	32.045	30.885		440	19.154	15.873	14.29	13.236	13.919	11.132	17.21	15.195	15.367	11.714	11.152	6.542	11.274		440	17.534	10.146	15.988	13.029
442	20.406	23.226	16.952	29.671	19.719	25.288	11.683	39.984	18	34.171	22.216	21.333	24.451		442	35.911	31.9	32.45	25.812	35.953	23.312	33.275	28.328	30.083	25.325	29.909	34.75	31.344		441	19.463	14.949	22.636	9.028	19.337	11.294	16.339	13.875	7.917	14.051	12.949	9.206	14.806		441	17.555	16.96	11.275	11.98
443	17.615	8.762	28.31	19.772	14.551	17.885	19.333	48.234	25.477	29.529	25.02	26.792	19.549		443	33.975	31.275	34.333	26.719	32.767	25.448	39.804	34.705	32.389	30.038	28.614	29.386	28.459		442	16.36	17.392	16.234	7.931	11.593	11.426	7.952	13.664	16.567	11.061	16.557	12.879	9.839		442	17.452	14.238	21.712	17.176
444	18.938	25.464	24.5	29.089	19.202	20.615	13.733	63.953	26.909	32.186	29.961	29.708	15.314		444	34.266	35.862	31.1	23.969	34.372	27.917	35.941	28.426	30.069	30.038	33.136	24.795	29.869		443	17.478	13.127	15.056	20.278	13.791	9.809	10.968	12.391	18.65	13.235	10.57	11.991	18.323		443	16.247	10.099	16.3	14.245
445	24.958	16.905	38.619	42.722	22.506	14.327	21.05	37.922	23.25	30.857	20.51	38.847	21.176		445	35.861	31.688	35.583	30.219	24.674	26.49	39.863	26.639	29.681	27.95	23.682	23.114	27.197		444	19.507	15.759	16.794	12.486	14.407	14.088	14.613	11.5	16.283	17.245	10.316	12.421	6.419		444	16.185	15.397	18.062	11.5
446	18.948	16.524	15.714	37.734	14.82	19.327	16.783	42.422	20.455	19.114	27.275	35.083	22.176		446	34.177	30.538	32.5	28.656	31.058	24.448	31.667	36.803	26.444	26.688	29.409	31.545	28.59		445	18.934	14.038	14.654	13.014	14.012	14.632	16.5	14.07	11.8	11.408	13.152	12.897	14.387		445	21.034	13.854	15.788	13.892
447	15.594	17.762	21.595	36.608	13.91	25.135	17	47.438	21.341	35.171	28.608	36.236	19.941		447	38.342	30.812	26.05	30.656	30.93	27.01	36.275	31.475	26.847	32.2	25.091	33.205	30.311		446	14.007	13.823	14.495	9.639	17.686	12.324	14.984	11.148	15.967	16.378	14.532	15.299	22.903		446	17.356	14.464	16.65	11.588
448	19.521	15.857	31.452	30.911	17.135	21.462	16.667	45.25	26.409	28.514	16.98	26.5	14.745		448	35.278	30.025	27.35	27.75	32.57	27.865	38.294	29.197	29.042	32.15	34.318	26.705	29.59		447	15.221	13.81	17.336	11.694	12.977	9	11.419	17.266	15.233	16.051	15.114	9.794	15.597		447	10.048	13.636	12.962	13.029
449	17.323	20.036	28.167	31.203	14.831	17.115	17.533	41.141	39.159	29.343	16.157	28.236	22.137		449	35.342	38.8	28.917	25.688	31.581	24.365	26.294	34.443	34.333	29.638	32.523	31.364	30.623		448	16.176	15.342	25.393	19.042	17.93	16.676	13.065	15.188	12.967	17.388	11.456	12.794	11.419		448	13.637	8.801	9.65	10.02
450	15.438	19.595	31.571	35.152	16.989	21.673	14.767	34.953	21.568	29.014	20.824	40.444	25.314		450	36.291	36.287	29.35	26.406	29.047	26.688	41.255	30.279	31.208	32.775	29.114	25.886	34.344		449	19.051	12.962	37.243	20.944	14.756	10.309	18.323	15.5	15.9	19.969	11.684	12.981	17.258		449	13.616	13.815	15.738	12.863
451	15.917	21.583	26.333	29.962	16.315	19.827	15.217	33.312	22.341	38.614	15.569	39.875	17.863		451	29.392	34.062	30.45	31.188	32.442	26	29.922	32.23	27.347	28.975	27.886	30.591	32.213		450	22.096	22.215	38.159	15.111	14.314	12.235	9.903	16.125	16.967	18.847	13.101	18.215	16.113		450	13.658	15.583	10.15	18.775
452	15.521	20.583	23.714	39.165	17.438	14.269	11.3	50.766	28.136	43.529	22.961	43.5	20.314		452	33.354	31.1	27.917	29.969	30.047	23.062	35.157	34.623	28.097	29.85	31.045	32.955	30.41		451	13.022	16.38	34.813	13.972	13.244	11.794	21.371	16.422	16.983	15.48	11.646	16.178	13.355		451	12.76	17.47	14.75	17.225
453	18.802	26.607	18.143	25.57	17.483	13.942	17.633	40.719	23.386	41.357	23.255	44.736	17.333		453	36.38	31.062	30.467	28.781	33.616	25.448	35.608	26.311	28.583	28	27.409	27.159	25.262		452	14.978	11.367	32.766	18.444	22.128	13.029	13.71	17.477	16.95	15.286	14.468	20.206	10.226		452	12.637	15.119	11.312	8.373
454	18.896	19.345	30.048	26.797	15.73	9.942	14.3	40.25	16.455	37.843	24.961	36.111	16.02		454	28.797	31.2	28.967	27.938	28.872	27.323	30.02	30.492	26.653	26.05	24.364	35.455	30.639		453	18.397	19.861	33.215	17.458	15.279	7.632	19.065	19.328	14.733	13.449	14.506	16.252	14.565		453	11.623	17.139	6.488	16.108
455	15.552	23.369	28.286	23.253	17.933	16.885	14.483	35.875	19.409	44.071	18.157	45.486	14.412		455	30.038	33.537	27.75	43.25	34.919	26.302	30.569	30.016	26.306	34.438	30.682	33.409	27.967		454	15.934	19.937	42.383	10.472	20.209	13.691	13.774	10.984	11.867	19.051	16.481	15.869	18.79		454	12.021	20.854	8.962	15.01
456	18.229	20.631	19.738	36.342	11.112	20.423	16.667	40.641	34.705	27.529	20.863	33.486	26.569		456	27.557	36.275	32.9	26.281	32.605	23.542	34.627	31.803	29.833	27.938	35.568	30.045	31.541		455	12.199	18.608	29.047	15.431	15.709	7.838	13.016	16.273	16.75	16.643	12.949	12.477	17.194		455	14.137	16.199	17.138	13.755
457	19.833	31.25	17.071	27.899	18.584	13.462	17.833	27.656	18.386	33.8	20.078	40.583	23.549		457	29.304	28.812	29.617	38.688	39.977	23.24	33.314	32	28.667	32.8	30.273	25.682	27.918		456	19.691	17.114	36.551	16.472	12.814	10.529	13.645	13.984	18.667	10.571	9.861	14.907	18.113		456	16.329	15.53	10.525	14.049
458	17.083	23.548	16.262	23.924	19.045	18.538	11.117	25.047	21.977	41.986	29.902	43.5	21.275		458	30.139	33.875	26.867	27.75	37.907	25.708	32.647	31.492	29.542	25.775	34.818	29.045	32.705		457	14.971	13.709	31.869	18.792	14.593	13.471	13.419	15.18	8.6	20.98	14.911	15.785	16.016		457	16.815	18.404	11.212	14.314
459	20.281	22.845	21.952	24.063	15.764	13.635	12.4	31.5	25.318	25.657	19.392	29.222	13.529		459	34.089	33.45	34.767	45.156	36.174	25.625	36.196	29.934	32.153	33.862	32.455	36.5	34.164		458	16.265	16.987	30.168	16.931	16.349	14.338	22.565	11.672	13.033	12.745	18.291	17.626	13.677		458	22.007	20.795	15.4	19.176
460	16.073	27.048	23.143	28.101	14.663	14.942	14.6	35.469	12.045	37.371	29.843	47.944	21.255		460	29.835	35.275	38.733	43.656	28	24.042	30.039	28.852	37.528	33.75	38.318	25.068	35.459		459	15.213	12.228	35.374	11.264	12.43	11.059	17.532	10.602	13.167	16.796	16.506	15.533	16.597		459	17.089	14.795	13.3	14.284
461	21.604	18.964	19.905	24.848	17.494	15.192	13.3	47.484	16.795	34.757	22.157	33.514	19.667		461	33.81	35.825	35.45	35.188	35.093	29.833	28.392	33.459	25.472	32.737	40.523	21.364	30.623		460	16.816	18.266	43.925	11.528	18.849	7.809	15.161	15.094	10.033	16.735	11.81	14.617	14.419		460	18.541	16.523	13.062	18.314
462	14.729	16.964	19.19	28.544	14.157	16.635	21.75	35.703	34.455	25.557	24.333	34.917	21.706		462	33	34.3	33.217	40.625	33.57	26.917	33.176	37.721	36.028	27.462	28.75	30.955	31.836		461	20.25	12.924	24.486	16.875	10.081	16.294	9.161	13.469	18.833	13.918	11.329	10.449	12.871		461	14.945	19.113	12.375	15.667
463	16.771	18.726	18.167	30.646	17.742	15.327	22.083	31.859	15.045	30.543	26.196	41.903	26.882		463	34.646	41.3	41.633	37.531	34.047	30.74	32.118	32.164	40.708	36.325	32.909	32.818	32.754		462	20.044	22.532	25.084	10.611	11.558	8.353	14.323	13.594	17.917	15.133	12.772	14.393	10.242		462	13.671	18.291	14.012	19.745
464	20.021	18.655	19.357	25.962	14.382	20.865	11.717	26.359	26.75	27.357	21.255	29.611	20.176		464	40.329	38.312	35.767	46.219	29.965	27.448	26.686	29.492	46.139	32.625	32.455	29.455	32.443		463	14.824	12.19	21.533	12.389	13.267	18.676	13.097	16.844	17.817	17.082	10.354	13.701	15.548		463	15.712	16.457	15.35	16.069
465	16.115	20.702	15.81	27.139	18.213	12.558	8.917	39.734	12.477	31.071	27.49	23.708	18.608		465	31.759	38.787	43.9	32.531	30.814	27.562	31.314	36.115	37.875	32.963	25.5	44.659	31.852		464	16.816	17.582	23.953	17.444	17.872	10.721	22.29	15.031	14.217	15.347	12.177	13.075	11.839		464	15.041	19.437	21.212	11.294
466	16.219	15.964	26.905	19.481	16.685	17.923	11.7	27.609	18.773	25.229	15.451	29.083	23.706		466	39.152	37.6	41.733	35.438	36.128	30.281	29.961	31.41	42.347	35.562	33.364	30.136	31.885		465	21.346	16.772	23.551	14.458	13.977	9.809	13.274	17.461	21.717	20.592	13.899	8.121	13.452		465	17.966	17.377	16.65	16.255
467	20.302	24.417	14.786	20.392	15.809	17.135	15.733	36.609	26.75	24.214	22.412	30.403	28.941		467	36.456	32.525	38.45	32.906	31.174	30.552	31.824	32.115	44.333	35.925	37.705	44.295	34.131		466	20.912	14.532	22.636	13.972	11.36	16.059	15.419	16.539	11.25	11.061	13.266	7.467	16.339		466	13.123	16.166	11.875	12.725
468	22.125	24.381	25.048	15.443	15.236	13.269	27.033	40.375	17.75	16.771	23.706	30.208	34.314		468	30.899	33.487	35.783	33.75	26.895	25.938	22.569	31.213	42.125	33.912	33.818	33.659	37.902		467	16.706	22.215	22.523	13.917	9.57	8.956	9.177	12.781	16.983	15.061	14.759	12.103	19.823		467	21.822	14.02	16.875	13.343
469	17.021	13.143	28.929	21.684	19.079	17.904	10.283	33.516	24.25	29.8	20.451	38.056	42.196		469	38.709	40.662	42.583	34.156	35.837	26.729	30.843	29	44.847	31.987	29.136	35.909	43.23		468	16.618	14.911	25.57	12.583	20.488	8.779	16.452	14.023	15.083	18.561	11.785	12.86	14.952		468	14.089	15.172	8.962	11.559
470	17.25	23.643	15.167	26.165	21.831	11.788	19.15	30.797	25.705	25.557	17.549	26	38.804		470	39.772	35.787	55.917	35.031	32.86	29.802	34.51	31.984	33.069	31.337	37.023	37.568	36.623		469	14.669	14.684	17.991	11.778	12.872	10.75	12.355	16.312	17.15	12.408	12.709	19.486	15.968		469	15.527	14.775	15.45	13.059
471	17.948	23.56	25.714	30.557	13.494	18.038	15.733	28.562	23.977	29.957	21.353	21.458	30.98		471	36.177	36.638	42.9	29.812	27.14	27.292	34.392	30.426	43.472	33.55	37.295	39.955	41.525		470	18.007	20.481	22.776	15.403	14.942	7.235	14.984	17.438	15.133	13.173	17.987	16.738	9.048		470	13.329	12.702	18.538	16.882
472	15.25	20.036	14.452	27.734	16.64	10.385	11.667	23.031	20.114	25.643	14.216	22.486	37.255		472	38.709	37.862	53.967	48.25	27.5	27.938	25.922	30.803	30.597	30	39.341	32.705	33.361		471	16.713	12.797	26.355	12.625	12.244	16.676	14.694	17.508	16.017	14.051	11.316	18.299	17.323		471	12.582	16.285	9.275	13.863
473	15.385	18.964	25.643	19.456	16.146	21.019	9.55	32.594	18.023	28.457	15.137	25	41.765		473	32.608	34.812	54.217	41.406	32.86	30.302	23.843	29.344	44.708	32.487	38.136	25.977	29.803		472	20.669	11.127	22.682	14.986	17.453	15.25	12.21	16.859	15.983	11.01	15.924	16.486	15.935		472	14.979	18.874	11.375	14.118
474	20.26	24.095	13.214	20.177	17.618	12.962	15.433	19.828	20.295	23.4	24.098	29.472	50.745		474	32.987	44.35	37.283	59.031	29.674	27.552	32.333	28.344	41.847	27.15	33.023	30.614	38.951		473	19.824	13.709	23.692	13.486	18.174	13.059	15.419	15.836	15.817	14.286	14.203	13.598	20.306		473	15.945	13.444	10.512	12.833
475	19.333	20.333	22.595	27.013	16.292	21	17.783	24.062	29.682	33.814	33.118	26.736	32.627		475	29.405	38.55	39.133	54.594	32.477	24.135	24.275	30.393	34.5	33.013	40.636	27.523	35.098		474	27.721	11.013	20.196	18.472	17.942	12.676	16.629	14.945	17.55	12.929	16.696	15.28	13.032		474	13.014	16.417	12.525	21.48
476	10.938	26.679	20.31	25.089	16.652	13.712	17.483	29.109	21.5	27.757	27.569	19.694	26.314		476	35.177	34.9	37.467	68.5	33	31.708	20.529	44.902	37.264	35.875	39.477	42.841	31.852		475	21.743	23.316	15.981	13.667	13.733	8.235	13.548	16.18	17.767	11.98	13.835	13.589	16.661		475	15.233	14.861	13.413	13.804
477	19.948	22.679	21.19	25.937	19.809	14.115	25.25	38.828	21.159	19.871	28.176	27.792	36.353		477	33.987	43.112	35.083	52.938	30.651	29.615	21.686	29.951	33.736	29.312	32.727	34.955	30.41		476	21.449	18.101	20.505	10.792	13.453	19.75	15.032	16.344	20.067	15.061	16.367	13.869	12.887		476	20.027	14.669	13.9	13.353
478	15.292	34.69	24.333	31.127	15.775	10.365	12.283	27.312	19.477	26.157	17.373	23.667	35.529		478	32.405	40.188	35.483	46.875	32.5	27.094	25.392	35.508	29.333	31.5	25.977	28.614	29.656		477	20.559	16.873	21.748	24.764	17.663	14.118	15.129	14.234	17.167	16.704	10.949	12.393	18.161		477	14.897	9.682	9.525	13.98
479	21.792	23.857	26.548	25.949	17.404	25.212	24.367	23.203	23.045	24.786	20.235	21.875	25.765		479	30.595	30.1	43.417	72.375	33.058	32.521	32.353	26.656	35.222	28.837	35.75	27.727	31.246		478	19.426	23.291	22.523	22.306	13.837	14.632	15.274	17.055	17.5	16.755	19.139	14.355	17.71		478	12.5	14.536	10.163	15.569
480	17.771	27.595	21.429	25.139	21.618	14.019	24.783	27.75	25.205	31.014	24.863	25.153	34.51		480	39.506	36.75	50.267	37.156	29.628	25.906	28.529	36.705	46.056	34.125	29.909	26.523	34.262		479	20.176	15.658	14.187	18.819	13.698	16.191	17.935	11.781	19.117	11.949	5.962	11.636	16.387		479	19.034	13.589	12.113	15.314
481	16.146	16.774	7.929	26.228	13.685	15.635	13.133	32.734	18.182	24.614	17.686	32.611	27.588		481	37.316	36.7	65.033	41.5	31.709	28.052	28.176	24.541	37.597	30.775	42.636	33.659	34.967		480	20.603	17.633	21.785	21.194	19.849	13.044	12.79	15.328	11.733	16.939	12.772	10.916	19.306		480	14.329	16.894	18.962	10.549
482	9.229	18.964	10.31	29.582	16.933	22.577	16.233	21.859	21.886	27.357	22.373	26.167	17.549		482	40.19	37.975	58.583	52.75	31.651	26.531	22.176	31.377	39.292	35.388	29	31.068	37.82		481	18.772	25.025	17.981	23.736	19.093	9.338	12.387	19.094	15.8	11.031	12.861	11.953	18.435		481	15.664	15.775	13.488	10.608
483	14.854	21.845	16.405	27.076	15.393	19.038	12.617	23.062	23.909	21.971	34.431	20.569	20.471		483	41.101	33.15	58.233	42.062	42.442	26.781	29.176	29.164	40.333	30.337	35.886	30.545	31		482	16.235	11.949	12.458	19.778	16.477	12.941	8.452	12.047	13	13.327	13.316	12.682	12.323		482	17.671	15.477	17	13.196
484	11.01	15.333	16.929	19.911	13.73	14.769	15.467	25.047	15.545	22.9	32.922	18.861	23.118		484	35.481	38.612	48.3	48.75	36.267	32.792	23.804	32.393	42.847	32.575	41	40.773	33.197		483	16.971	22.924	17.841	24.403	15.349	14.059	13.339	12.219	20.283	13.367	9.835	11.748	10.887		483	15.596	11.616	12.25	13.961
485	16.646	14.06	14.333	20.468	16.169	17.462	12.433	24.609	15.682	19.371	23.608	15.111	22.667		485	32.886	40.025	51.517	55.281	34.86	26.052	26.078	28	49.208	34.8	35.841	32.364	37.984		484	17.037	11.861	14.019	21.583	10.884	11.441	15.694	16.875	16.4	14.102	9.911	13.019	17.306		484	17.973	14.483	13.575	12.48
486	16.104	19	17.786	23.063	16.708	15.346	8.483	23.938	11.136	19.429	29.451	24.319	20.373		486	38.038	35.963	50.717	41.656	33.384	30.115	26.804	39.885	51.069	31.663	36.409	34.295	29.41		485	16.279	20.481	14.626	26.625	13.535	9.368	4.597	13.133	21.783	18.327	11.81	11.991	12.645		485	12.24	12.636	12.863	14.333
487	22.302	14.369	27.214	24.949	9.809	14.885	19.033	21.562	22.273	28.4	38.706	13.611	39.118		487	37.975	39.65	47.467	37.531	34.64	24.948	22.627	35.787	56.042	28.625	33.068	32.75	31.754		486	12.044	19.848	16.14	24.111	17.791	15.735	17.532	12.656	17.233	14.969	11.418	11.047	17.484		486	14.555	12.927	16.487	12.971
488	22.292	18.798	24.786	22.582	16.056	12.769	9.567	32.141	18.409	29.014	26	23.264	27.902		488	33.519	34.425	55.867	34.812	33.14	25.01	25.922	33.049	45.833	29.538	37.068	33.227	40.885		487	20.015	16.076	14.28	19.986	16.523	11.382	13.484	14.703	11.983	15.724	9.772	8.879	17.258		487	10.918	14.987	13.087	10.539
489	8.625	22.19	13.929	22.443	10.135	15.327	13.35	19.5	13.727	15.257	24.176	20.583	27.078		489	35.823	38.062	56.5	38.594	29.965	29.604	27.176	37.721	53.75	30.038	29.818	39.75	32.016		488	15.868	12.152	13.056	15.819	13.128	14.132	13.016	13.414	16.683	10.459	11.392	12.738	16.129		488	15.274	15.185	13.062	9.186
490	21.333	20.94	17.881	23.203	14.146	14.019	14.7	15.734	13.773	24.186	24.725	24.361	24.235		490	32.481	36.237	50.683	34.156	31.605	26.802	29.667	34.393	47.014	27.462	32.318	29.182	29.164		489	22.074	14.367	11.579	25.778	20.163	7.221	12.548	20.18	9.65	8.786	8.38	10.065	16.21		489	18.664	13.848	14.15	19.275
491	15.865	21.393	20.595	21.316	17.494	17.058	13	22.594	24.318	26.5	31.765	14.528	25.157		491	39.772	36.9	55.35	37.938	34.302	28.156	26.765	34.885	40.389	30.438	32.636	28.5	27.41		490	17.919	15.354	11.458	17.847	18.663	10.059	12.097	15.156	16.183	14.582	13	18.383	8.081		490	13.945	13.272	15.438	19.912
492	19.938	15.881	22.31	28.203	17.596	16.75	14.733	21.875	15.795	25.8	19.275	19.486	27.333		492	31.266	37.45	46.1	39.406	31.535	25.583	22.569	33.279	43.139	32.662	33.705	27.068	31.361		491	16.301	19	13.85	21.722	13.791	7.662	11.145	11.984	14.133	16.633	17.797	15.449	13.387		491	15.603	18.722	11.975	14.686
493	15.948	22.583	16.095	26.747	14.899	11.5	15.583	25.781	23.636	21.5	21.216	21.778	26.902		493	36.089	34.65	46.633	55.906	28.535	28.177	26.706	34.377	38.153	34.35	33.955	28.545	26.475		492	15.809	15.506	14.673	21.861	13.605	11.412	11.919	16.977	15.917	9.878	12.975	8.495	17.048		492	13.137	18.887	14.425	16.324
494	12.698	20.726	18.262	13.671	18.607	15.365	9.75	25.5	29.909	16.771	24.098	20.667	21.882		494	32.608	31.375	31.283	55.844	27.767	26.938	21.059	32.082	32.25	29.35	26.886	34.023	31.951		493	18.007	18.835	17.346	24.458	9.616	11.294	14.806	16.703	8.733	13.449	16.544	11.785	18.339		493	12.514	13.311	12.863	17.294
495	14.938	27.107	24.881	25.165	15.989	18.538	17.117	34.5	18.432	18.629	30.765	17.667	12.647		495	28.253	33.912	31.617	58.312	29.302	23.625	23.412	29.246	24.639	33.5	24.341	28.409	28.803		494	14.39	15.038	12.252	19.681	10.407	12.132	14	21.438	14.55	9.092	10.937	9.85	13.403		494	13.562	22.219	15.538	12.745
496	18.24	22.571	29	26.367	14.73	29.712	13.567	31.406	22.614	20.157	26.863	22.778	25.196		496	35.595	36.013	32.183	27.812	30.035	26.562	22.471	28.295	28.583	31.413	31.682	29.932	30.705		495	16.603	23.013	13.71	17.875	10.151	8.824	15.226	16.727	14.65	13.439	17.608	14.187	16.355		495	17.815	18.007	12.387	10.833
497	8.729	20.798	19.69	19.152	16.73	14.442	6.933	16.781	17.727	22.586	23.235	22.903	14.176		497	30.392	43.575	30.083	63.312	26.628	30.406	25.98	35.967	27.139	27.562	25.455	29.477	26.934		496	16.125	19.025	10.692	15.861	8.826	16.971	8.774	18.242	13.283	13.602	12.646	9	15.387		496	17.322	20.907	11.038	16.775
498	10.823	24.56	13.595	18.177	15.506	16.827	14.3	20.953	25.25	20.029	26.431	21.028	21.647		498	31.608	33.438	37.95	61.594	29.988	28.948	24.255	32.197	35.75	24.05	33.364	28.932	25.672		497	17.154	14.456	15.869	12.819	16.64	11.956	14.387	17.711	15.15	11.796	9.671	11.673	15.597		497	23.37	16.291	16.788	20.51
499	17.635	17.893	16.595	14.114	20.596	7.865	18.2	29.453	21.136	28.657	19.902	15.236	25.059		499	33.494	34.188	44.867	60.719	31.849	23.812	22.902	28.016	44.903	30.9	30.773	34.818	30.574		498	16.493	23.658	13.981	18.153	13.535	12.309	11.468	12.898	16.25	13.041	15.342	12.243	18.468		498	16.623	17.464	19.225	16.343
500	14.552	14.702	11.262	16.38	15.888	11.923	15.35	14	32.432	18.871	17.275	11.514	21.686		500	36.19	35.763	37.267	56.406	28.837	29.365	25.765	27.016	46.361	34.225	38.023	34.273	27.213		499	17.581	14.608	13.748	11.597	16.407	14.765	12.742	18.281	11.817	15.52	13.937	10.271	14.919		499	22.842	17.02	14.675	20.676
501	12.073	17.179	21.262	18.924	16.899	9.865	7.717	19.469	30.023	14.186	29.765	28.917	33.02		501	34.696	35.6	34.933	47.344	27.465	26.844	25.137	31.656	37.194	29.375	35.295	25.023	28.59		500	21.419	17.089	22.991	15.472	10.279	18.794	12.065	13.375	18.05	12.908	14.785	9.15	21.532		500	21.007	14.94	12.725	10.941
502	16.115	20.833	19.048	19.924	16.236	20.692	8.667	22.297	20.045	28.057	24.725	19.806	25.392		502	33.81	34.575	29.433	36.438	27.5	25.542	23.255	32.475	38.056	34.125	27.295	31.477	29.213		501	20.493	15.785	16.009	8.319	16.779	13.662	17.71	10.773	13.217	13.469	15.114	9.551	15.016		501	15.425	16.258	15.262	15.843
503	13.229	17.369	20.095	20.468	16.551	17.827	13.433	25.438	15.068	22.443	17.02	16.167	14.627		503	33.722	27.112	31.8	43.75	27.291	27.531	25.098	35.328	33.611	27.55	29.205	29.682	29.77		502	17.059	16.646	9.869	17.333	16.058	12.471	15.468	16.117	16.367	12.857	16.456	9.477	12.742		502	18.747	15.245	9.025	11.657
504	11.354	19.071	17.714	14.911	19.899	15.788	14.567	27.938	15.886	14.657	25.02	15.083	18.863		504	38.722	37.763	43.567	49.188	26.174	32.969	22.765	27.115	36.639	35.138	36.659	33.636	31.426		503	16.029	13.557	12.626	17.958	11.174	7.882	8.274	16.383	16.6	13.306	11.089	12.645	18.613		503	21.582	15.629	12.837	10.686
505	15.229	19.845	15.667	8.291	19.573	23.923	15.683	9.859	12.477	30.657	23.196	15.083	19.902		505	31.101	36.838	38.383	34.219	32.814	24	23.078	24.131	55.417	34.612	29.341	30.386	29.246		504	17.25	13.114	13.654	13.403	15.36	10.235	23.435	8.945	15.6	15	13.684	14.112	8.806		504	20.616	12.894	7.55	17.157
506	15.615	21.345	11.214	16.848	18.921	16.635	9.783	22.156	14.5	13.171	18.725	29.069	21.02		506	39.392	35.688	37.183	44.312	32.221	26.365	25.745	33.623	63.583	45.45	30.386	30.545	40.443		505	16.596	15.532	9.486	19.528	20.593	17	19.532	15.633	17.283	11.02	13.43	8.449	11.742		505	20.247	14.788	19.388	11.676
507	16.146	22.583	10.333	20.557	22.315	13.058	14.05	17.062	29.386	22.557	17.49	30.319	22		507	37.114	32.987	41.583	31.938	32.151	24.073	23.235	30.049	49.375	38.275	31.818	32.136	33.967		506	15.096	16.709	12.093	18.083	12.733	11.956	9.355	16.789	21.433	8.051	10.038	10.738	11.065		506	16.788	16.623	12.35	11.137
508	17.448	16.929	21.571	22.304	23.348	16.865	20.333	22.812	16.341	24.6	25.176	27.264	20.961		508	38.835	32.8	33.25	44	31.826	25.802	26.824	40.689	61.972	32.463	28.114	33.477	30.967		507	17.647	17.101	15.673	21.347	14.895	10.603	11	12.781	12.75	11.602	12.709	11.692	16.129		507	14.26	12.305	15.337	11.52
509	12.292	12.893	28.524	14.62	18.034	13.5	11.617	29	23.591	23	14.431	18.264	20.588		509	42.177	35.912	48.55	32.375	28.884	23.76	29.118	36.262	60.444	39.287	37.227	32.114	29.902		508	17.75	14.291	15.841	10.792	13.942	10.956	10.806	11.711	21.967	16.112	18.101	7.15	15.968		508	15.103	13.616	12.4	11.255
510	23.542	18.988	13.429	24.734	18	21.962	16.167	29.844	18.614	19.271	24.176	26.708	16.176		510	31.165	28.712	39.65	34.219	32.488	28.396	25.902	33.541	67.069	41.7	32.295	36.727	41.639		509	14.765	16.456	19.944	15.167	13.826	7.206	11.323	10.289	10.75	11.898	11.215	15.495	19.355		509	19.842	15.828	16.675	12.343
511	18.302	13.048	17.738	12.025	27.798	21.808	10.067	16.656	18.455	19.114	23.392	23.958	17.706		511	31.418	31.1	47.217	42.688	30.209	22.948	28.098	31.59	60.139	40.062	38.295	25.159	30.164		510	17.471	15.38	12.72	11.708	14.628	15.412	9.274	16.344	17.483	15.745	18.354	9.505	11.113		510	17.473	14.219	11.25	15.686
512	18.615	21.762	15.429	22.772	21.674	20.865	17.267	21.453	21.205	24.029	25	20.889	14.039		512	34.228	36.175	39.5	33.656	33.884	27.625	21.686	37.836	59.222	38.037	35.136	28.523	28.246		511	14.963	10.873	11.813	21.014	11.721	13.529	14.387	13.68	21.583	15.561	18.253	15.636	13.306		511	19.836	15.49	12.2	16.902
513	24.115	15.738	16.762	24.241	24.517	14.904	14.767	21.422	16.909	20.729	17.137	20.889	26.784		513	35.152	42.088	40.183	37.781	34.151	25.562	28.588	38.148	58.014	43.987	35.136	37.932	35.082		512	13.816	13.304	16.467	18.236	15.733	15.662	13.484	15.805	18.8	13	15.785	7.112	17.242		512	18.719	14.755	12.788	12.275
514	20.771	19.262	14.095	17.924	25.348	7.865	16.033	20.172	20.5	28.3	24.51	18.333	23.196		514	40.595	35.487	43.317	39.594	35.384	28.917	24.471	38.639	59.431	44.862	36.568	37.568	34.18		513	16.132	14.127	14.112	14.208	14.407	5.588	17.145	12.688	13.783	10.633	15.203	8.551	15.935		513	18.014	13.079	16.837	13.098
515	16.094	20.786	16.857	14.519	18.483	17.192	7.933	16.188	21.591	25.386	15.51	26.653	18.216		515	34.962	32.9	35.5	42.594	29.43	32.104	20.098	36.311	55.556	43.037	34.182	35.568	30.443		514	14.426	16.139	15.533	16.917	16.105	9.103	9.355	14.477	19.267	10.735	10.911	10.953	12.629		514	17.267	17.748	11.538	14.775
516	13.562	20.083	27.952	17.19	23.697	18.788	10.033	26.234	24.568	21.943	26.627	11.722	18.471		516	33.468	36.25	38.117	38.531	31.035	24.458	24.039	25.721	52	36.487	34.182	43.545	27.328		515	15.654	14.456	16	11.944	10.035	10.868	14.935	12.562	10.683	11.776	12.013	10.71	14.516		515	20.288	14.053	15.1	17.98
517	14.219	19.821	28.357	29.291	21.371	23.192	13.933	24.219	17.182	19.757	18.118	22.917	23.333		517	36.051	35.475	36.267	29.469	34.523	21.958	21.02	36.459	52.375	41.588	23.341	24.341	28.803		516	11.941	15.633	16.626	17.167	21.14	12.868	15.274	18.523	16.8	14.051	9.823	11.738	12.565		516	14.63	18.583	10.887	10.216
518	19.406	15.333	27.976	28.177	18.191	25.462	16.783	22.875	12.091	25.429	20.784	16.444	18.706		518	28.987	33.65	32.1	44.719	32.663	28.031	26.235	35.246	62.764	35.713	34.773	32.159	32.852		517	20.132	16.658	17.822	14.597	11.093	15.912	11.484	13.945	11.367	16.52	13.886	13.57	21.952		517	16.281	14.192	13.738	12.02
519	26.135	25.143	22.167	21.899	19.337	16.904	18.183	15.859	27.795	26.914	22.98	17.375	18.961		519	37.696	32.825	45.3	47.188	30.698	26.115	25.314	28.148	60.083	42.95	33.432	33.386	36.639		518	14.574	18.747	14.523	10.069	12.372	12.824	9.839	18.188	17.433	22.571	14.063	12.907	10.032		518	15.568	17.391	12.962	18.402
520	16.979	14.571	27.881	19.405	20.921	25.135	13.767	17.938	18.455	21.9	19.235	23.722	21.882		520	30.127	30.388	43.9	44.438	28.43	28.094	21.902	28.754	56.958	37.325	27.886	27.773	29.623		519	17.243	20.987	16.224	11.472	14.988	16.397	11.177	20.477	17.367	23.959	16.696	8.841	15.371		519	18.897	13	8.075	14.304
521	17.573	20.488	37.81	23.532	13.685	18.923	13.3	21.969	28.091	21.8	22.549	27.861	30.039		521	33.949	31.9	34.067	48.062	33.616	28.24	28.059	29.344	47.458	40.412	36.205	28.159	29.213		520	14.588	15.734	18.636	13.986	13.267	11.353	13.919	15	24.583	19.235	10.608	9.112	15.339		520	15.651	12.252	11.438	17.667
522	14.615	17.167	34.929	21.291	20.663	24.192	12.583	17.328	12.682	21.586	25.373	21.444	12.686		522	32.709	43.6	34.75	45.062	35.837	25.062	21.392	30.607	58.5	39.775	28.045	26.682	29.033		521	17.162	11.785	19.252	15.153	10.814	8.926	13.581	18.688	24.933	20.918	12.835	10.551	19.919		521	16.774	12.887	10.913	13.559
523	15.875	17.583	44.762	18.608	26.562	20.481	9.65	19.812	14.841	24.371	16.725	18.417	17.627		523	40.671	34.312	32.25	50.906	29.86	30.24	27.451	33.508	48.458	41.362	34.659	41.409	29.852		522	16.868	13.114	20.093	18.278	13.36	7.382	9.097	14.039	19.667	22.745	12.228	13.626	17.823		522	17.767	14.185	11.938	10.765
524	18.031	23.726	53.571	24.19	17.494	23.596	16.233	20.672	20.159	18.786	15.451	22.653	22.843		524	34.987	32.463	38.1	40	34.105	22.99	25.941	36.885	51.056	40.763	27.5	30.545	35.066		523	18.772	14.734	14.832	18.264	13.593	12.515	19.339	15.359	23.483	19.918	11.734	14.383	18.097		523	20.856	18.185	19.087	14.216
525	16.74	24.131	64.071	30.633	18.483	23.788	13.433	22.016	32.818	24.829	15.902	24.861	29.275		525	35.418	30.25	34.6	38.844	32.593	24.083	23.333	31.918	50.347	39.55	34.182	33.364	28.607		524	12.169	22.696	19.589	11.639	13	8.853	15.387	14.375	26.083	22.071	7.57	9.28	11.71		524	18.562	14.397	10.488	14.578
526	20.885	23.262	65.929	23.418	13.09	23.577	17.15	18.781	22.545	21.214	25.471	19.847	24.098		526	32.785	32.463	30.167	38.906	31.57	26.312	24.49	32.738	50.375	39.763	28.591	39.341	33.016		525	15.978	20.38	14.112	19.042	17.849	15	7.887	22.133	11	26.224	5.81	14.112	12.613		525	21.63	21.503	12.613	17.206
527	11.854	26.369	75.69	16.127	16.124	30.481	14.95	18.969	19.909	21.414	19.039	19.25	21.235		527	29.81	36.463	34.467	39.312	29.907	27.135	20.588	37.41	46.125	40.95	28.318	34.909	29.475		526	12.559	14.823	15.916	12.153	16.86	7.603	13.823	10.914	13.667	18.582	13.987	10.944	19.371		526	20.596	15.589	13.788	18.608
528	15.958	22.107	71.31	17.063	16.191	36.769	9.55	11.703	21.795	27.329	25.235	23.694	21.667		528	37.19	37.625	35.6	32.094	34.372	30.125	25.216	31.738	43.25	47.15	25.205	29.841	37.18		527	15.882	16.759	16.477	13.833	10.291	10.662	13.919	13.727	19.283	26.051	11.595	12	13.565		527	23.151	15.735	16.612	14.127
529	9.26	15.167	86.452	16.519	15.315	29.404	11.417	16.672	22	22.514	16.176	19.806	23.078		529	42.785	35.062	29.817	27.656	36.826	29.76	29.118	34.836	49.5	39.562	27.318	30.932	26.787		528	14.632	24.266	13.028	21	17.105	10.574	11.065	16	17.017	20.255	11.101	9.075	17.855		528	22.336	11.55	16.312	13.745
530	20.521	13.488	84.071	17.987	21.798	26.615	17.767	22.109	23.455	14.771	18.196	16.222	22.353		530	32.62	42.688	36.933	38.469	29.151	28.25	23.804	29.869	38.431	37.388	28.932	38.045	33.754		529	16.434	17.506	18.907	11.056	17.035	14	12.919	17.898	23	29.908	16.253	8.056	17.435		529	18.973	11.391	14.3	13.922
531	15.344	17.488	90.667	24.81	12.888	30.885	11.267	20.641	19.659	21.671	21.471	21.514	19.373		531	36.316	37.037	32.767	34.969	40.907	25.802	27.118	42.607	42.194	32.938	30.409	30.25	34.951		530	16.14	19.013	17.71	14.569	10.163	12.809	9.21	12.867	21.05	19.643	14.316	5.804	11.645		530	19.863	13.854	11.562	20.216
532	14.469	22.69	70.905	16.329	14.315	25.904	17.767	24.203	21.909	17.829	27.98	18.861	25.216		532	39.139	34.6	34.583	32.562	36.628	29.979	25.627	39	47.667	30.288	25.864	38.909	35.754		531	13.618	11.241	15.477	20.222	9.244	11.485	8.871	13.031	20.267	18.52	12.848	15.393	13.016		531	18.24	15.689	7.963	16.725
533	17.448	26.107	73.643	16.709	15.685	26.231	15.15	14.656	19.364	22.157	13.373	17.889	29.686		533	40.797	33.188	40.617	38.094	36.105	30.469	24.686	37.344	38.028	36.713	33.341	35.477	34.557		532	11.551	15.962	12.794	10.833	11.547	15.588	9.645	16.805	17.267	19.122	11.633	13	9.839		532	20.829	17.06	12.637	15.412
534	15.656	24.179	68.833	17.899	19.708	29.846	12.95	17.656	19.727	21.271	17.843	19.472	23.412		534	39.354	32.138	35.45	41.375	34.279	29.604	24.157	35.213	49.25	35.7	33.841	42.932	32.492		533	14.309	18.076	15.355	9.347	13.535	12.176	8.516	15.141	23.5	15.194	12.038	11.262	19		533	18.075	10.828	14.012	14.422
535	14.875	17.357	57.5	21.582	21.831	30.308	13.817	18.219	8.977	18.129	22.784	21.597	25.431		535	31.418	33.8	36.35	42.75	36.163	26.865	24.451	28.984	45.194	32.25	36.727	32.727	34.016		534	17.809	9.975	15.907	15.903	16.674	10.779	20.097	14.984	10.683	15.327	13.62	9.598	16.71		534	14.089	14.735	16.087	14.216
536	15.896	15.702	66.905	13.823	16.157	34.096	15.85	23	17.045	26.029	17.961	24.694	22.686		536	39.81	31.288	34.567	47.75	37.942	38.656	25.412	31.951	40.611	36.35	25.75	34.364	28.623		535	15.199	14.494	12.598	11.861	17.128	7.618	14.29	20.156	12.083	16.969	11.848	10.364	16.177		535	19.466	17.04	12.712	14.078
537	16.688	19.202	73.262	13.215	16.607	19.038	11.7	22.297	22	17.586	23.314	16.583	16.137		537	35.646	36.975	34.7	67.031	29.686	36.333	27.255	26.393	38.014	37.237	37.136	38.227	35.902		536	17.037	13.557	12.785	15.139	15.279	11.132	12.306	12.664	12.883	12.408	15.911	13.421	9.5		536	15.479	15.073	15.1	18.569
538	14.26	16.417	65.762	20.266	16.753	23.962	14.667	30.672	17.136	16.6	18.216	26.403	20.373		538	30.975	33.112	35.367	29.219	34.756	41.344	29.863	29.279	41.264	38.275	40.295	47.591	32.852		537	13.676	22.671	14.187	20.722	20.942	14.147	13.113	18	9.583	17.52	15.886	9.103	14.435		537	14.952	15.397	12.15	15.441
539	18.188	13.571	53.976	20.203	16.101	23.288	14.133	28.812	17.864	15.429	21.627	17.472	28.804		539	39.899	42.4	37.333	45.469	30.721	35.406	29.941	31.295	39.431	43.787	28.659	36.773	28.656		538	14.816	21.304	16.579	12.083	14.709	15.75	15.823	13.188	13.867	13.143	12.101	10.019	16.177		538	17.822	16.649	19.15	13.873
540	14	19.571	54.071	18.747	17.011	24.308	17.467	18.016	22.591	18.814	19.627	19.361	21.471		540	33.316	42.088	26.833	38.531	33.698	36.344	23.235	33.508	41.444	40.475	47.659	48.273	30.689		539	15.544	8.684	19.785	14.625	14.744	11.103	20.758	16.594	9.85	13.612	15.785	9.514	13.032		539	21.452	13.722	12.962	16.373
541	14.76	22.202	50.452	18.468	15.404	14.192	14.4	23.578	29.75	20.7	19.51	23.639	27.843		541	35.456	38.812	33.917	47.312	35.07	39.781	27.275	31.18	41.528	44.188	38.795	42.182	34		540	16.478	14.823	11.869	8.653	13.407	10.456	11.548	15.781	13.667	13.51	14.101	12.103	15.548		540	17.048	14.722	11.75	17.824
542	14.719	15.667	58.429	24.266	14.011	23.192	11.883	15.734	17.795	12.929	16.627	20.167	22.235		542	40.342	41.125	24.083	32.844	31.64	37.823	21.863	31.41	38.986	49.162	41.614	42.364	28.393		541	18.103	11.532	16.327	10.556	8.081	10.147	17.21	13.594	22	16.949	10.304	8.907	21.403		541	17.082	14.391	14.425	13.431
543	16.896	17.536	48.31	20.557	12.416	19.981	13.783	20.578	27.068	22.086	29.216	19.389	15.882		543	33.696	41.987	26.067	32.5	30.302	45.094	21.765	29.328	46.556	39.438	33.205	46.955	30.508		542	10.441	16.468	16.72	9.097	11.244	11.147	13.065	15.633	17.583	13.102	12.165	7.262	16.065		542	21.226	19.821	14.875	10.402
544	11.594	17.262	63.905	14.709	19.472	16.269	14.1	18.422	14.386	19.471	23.157	25.792	14.882		544	33.797	32.188	32.733	37.312	30.698	40.333	25.569	26.492	36.472	37.763	39.5	52.227	37.803		543	17.294	11.329	14.636	9.681	13.721	8.868	17.758	19.586	22.683	8.765	9.747	11.486	14.919		543	19.877	18.583	18.737	12.775
545	15.292	14.405	50.476	12.81	11.146	16.269	12.567	18.781	10.023	27.9	15.412	13.458	17.529		545	34.329	38.588	32.017	33.125	32.872	38.062	25.765	36.393	45.583	38.1	44.227	40.432	28		544	15.11	19.494	14.103	10.417	17.837	11.588	17.871	17.609	15.633	15.316	15.038	9.944	16.435		544	20.404	16.318	10.725	13.167
546	10.844	17.452	52.5	19.924	11.382	20.058	12.567	16.297	18.364	21.243	27.804	13.222	13.314		546	29.582	34.1	30.717	20.688	28.058	45.708	21.431	29.918	46.722	43.963	40.705	42.068	26.869		545	11.64	14.278	15.29	11.569	15.477	15.029	17.129	17.484	10.567	14.878	17.43	12.449	16.323		545	27.329	15.742	23.587	13.059
547	22.156	23.5	55.905	19.81	20.101	13.212	15.733	21.594	10.25	19.671	14.02	16.625	23.863		547	28.722	37.55	27.7	55.656	31.814	40.104	20.412	37.754	42.125	41.388	44.273	60.75	28.115		546	16.816	14.468	17.963	10.014	13.791	7.103	14.306	15.016	11.883	15.388	17	12.523	17.919		546	26.486	16.404	17.688	15.716
548	22.312	18.095	41.452	19.089	12.596	17.808	13.617	19.359	11.273	23.343	21.686	18.208	22.706		548	42.608	42.412	32.6	38.844	30.395	43.802	26.784	30.262	44.347	40.5	46.364	59.955	31.295		547	16.037	18.494	20.86	11.833	15.198	8.162	12.177	13.5	15.05	17.122	14.051	8.486	13.597		547	24.144	17.086	18.225	18.98
549	15.594	18.429	35.571	14.38	19.506	21.865	14.867	24.453	11.909	19.357	17.804	16.25	10.804		549	35.709	34.2	26.433	41.156	29.291	37.01	24.745	34.164	41.458	50.737	37.841	55.932	29.869		548	12.787	13.456	17.907	10.861	16.128	12.676	8.806	14.352	14.717	13.837	7.595	9.486	12.532		548	25.363	18.073	17.737	16.078
550	14.667	13.905	43.548	13.165	14.416	6.942	15.35	20.312	28.068	13.671	24.49	24.958	15.941		550	34.342	38.875	31.967	33.406	33.395	37.917	27.098	33.279	31.861	42.312	47.795	44.977	29.18		549	15.537	14.646	14.065	16.875	10.919	17.279	10.968	16.18	11.233	16.255	16.038	12.411	19.113		549	27.007	18.311	13.188	11.186
551	18.615	15.238	27.381	14.975	15.056	21	15.533	23.094	13.182	17.5	27.941	18.292	18.431		551	35.215	37.1	26.617	27.344	32.709	37.292	22.784	32.574	30.708	38.175	47.886	45.295	24.541		550	15.904	21.899	13.411	6.069	18.012	8.897	15.984	12.633	10.05	10.163	8.785	10.28	17.71		550	20.329	11.768	23.925	16.912
552	16.406	15.429	38.929	14.165	15.787	20	14.267	12.734	20.409	24.271	36.549	24.986	17.392		552	37.975	35.525	34.067	33.125	32.558	34.76	24.784	30.672	35.806	38.562	33.75	45.227	27.41		551	11.588	15.937	10.477	14.292	22.023	11.118	12.903	9.258	9.517	20.959	12.253	13.065	13.016		551	25.904	15.424	16.325	16.824
553	19.646	20.262	21.619	22.722	19.517	13.692	14.767	16.734	13.455	17.571	31.549	15.042	20.451		553	28.861	35.537	26.433	36.906	28.977	33.354	23.784	29.377	34.097	45.825	39.977	44.614	26.754		552	12.228	18.886	13.729	19.833	14.047	11.176	19.355	16.281	15.6	14.01	11.797	11.056	14.113		552	20.295	16.682	11.312	14.245
554	14.344	11.857	37.286	20.089	9.09	24.154	19.483	22.266	19.25	17.757	30.941	23.056	13		554	35.582	34.25	27.483	35.062	32	36.562	23.353	34.918	32.722	38.6	57.159	49.727	30.033		553	13.882	11.278	18.542	15.236	10.733	12.471	9.758	15.531	9.667	17.051	14.051	10.607	15.403		553	27.692	15.742	13.475	13.686
555	15.073	13.262	32.667	18.835	17.989	15.212	15.917	19.828	21.205	20.171	35.255	20.792	14.255		555	34.633	32.925	24.45	29.156	30.814	37.344	21.784	27.738	35.194	36.062	52.636	57.432	32.23		554	19.015	11.19	20.318	11.764	11.407	14.603	17.919	14.258	10.8	18.102	9.013	12.991	12.016		554	20.568	14.364	17.112	15.127
556	16.833	13.774	35.167	17.481	16.449	16.962	8.3	22.594	16.545	16.429	31.784	11.542	22.863		556	29.063	34.112	43.383	38.562	35.302	40.844	24.902	29.803	37.069	35.2	39.205	52.568	29.475		555	18.529	18	13.626	14.458	13.826	17.721	18.065	18.078	12.583	17.888	13.646	10.393	15.065		555	27.048	18.887	12.15	10.549
557	18.896	25.571	39.238	18.519	8.843	11.808	15.033	18.312	25.614	20.114	32.51	16	27.745		557	33.759	33.65	32.633	26.031	31.453	38.458	26.275	28.754	28.958	44.112	44.114	49.75	26.492		556	11.382	25.57	12.336	15.125	12.477	15.147	15.355	13.328	18.15	16.51	14.456	17.897	12.226		556	24.877	16.417	20.638	11.314
558	20.594	15.56	41	23.241	19.169	13.135	15.567	21.094	12.75	15.657	33.157	26.556	20.294		558	35.443	40.362	30.233	26.375	33.035	35.198	23.725	26.344	30.5	39.25	35.591	39.364	26.246		557	16.375	14.367	15.178	15.153	18.093	18.294	24.742	18.547	15.95	11.194	11.949	10.477	15.468		557	25.795	13.894	21.388	20.431
559	16.208	20.798	51.548	16.203	15.045	12.096	7.6	21.406	24.818	27.586	36.039	18.722	18.647		559	35.975	34.9	35.3	41.375	32.279	40.406	25.02	33.918	33.361	41.1	41.068	45.545	32.918		558	19.61	20.291	13.991	15.736	15.977	9.368	19.613	15.742	11.633	22.776	10.19	12.542	16.435		558	27	16.371	9.475	19.902
560	18.823	23.405	47.619	16.418	17	18.212	7.4	18.984	25.727	18.543	39.392	21.958	18.412		560	35.329	38.737	26.967	32.406	31.512	38.625	27.216	30.18	31.806	36.513	38.841	48.75	29.344		559	17.985	20.253	11.729	8.597	20.14	15.456	12.016	14.133	15.5	15.245	14.949	12.15	21.065		559	27.685	13.55	13.663	16.118
561	13.875	12.571	36.857	21.911	20.034	15.404	17.983	15.062	22.818	24.4	34.196	21.347	13.157		561	29.734	36.688	29.567	34.844	31.895	40.969	28.804	30.262	31.347	38.688	35.159	51.114	29.705		560	15.882	26.57	12.178	19.681	19.57	8.794	15.355	14.445	14.933	19.51	16.241	8.056	17.339		560	20.514	12.358	12.125	14.676
562	13.74	17.286	36.714	20.063	8.438	11.962	14.1	15.516	16.091	26.814	28.49	15.194	22.451		562	35.747	37.65	27.8	36.562	33.721	36.167	25.333	32.344	30.306	34.213	36.795	44.318	26.475		561	19.066	31.291	11.907	13.153	12.209	10.897	10.097	16.742	11.067	13.551	20.253	14.29	19.806		561	19.692	13.517	16.15	16.657
563	18.042	20.429	41.524	16.608	16.225	22.423	19.783	18.828	10.841	18.229	33.098	21.653	15.333		563	31.544	33.925	37.883	32.656	35	44.958	24.039	25.197	34.694	26.362	38.318	36.545	34.049		562	12.059	24.987	12.178	18.75	24.767	5.029	11.903	16.836	22.233	17.388	19.608	9.346	13.935		562	29	17.199	9.225	14.5
564	13.375	26.536	36.071	21.633	10.258	15.038	15.75	19.219	17.545	19.557	34.667	12.042	24.294		564	39.316	34.688	33.267	36.281	32.023	46.25	23.549	29.066	34.569	31.062	37.205	38.114	25.279		563	13.176	27.443	23.981	10.875	10.977	10.735	20.548	16.32	14.067	13.602	21.443	13.598	29.419		563	22.74	12.695	14.488	12.627
565	18.948	15.179	27.69	18.772	17.865	20.577	13.583	21.938	14.455	23.429	27.647	22.375	20.569		565	38.759	32.263	29.567	24.938	25.884	38.583	27.706	25.23	28.292	29.612	44.705	38.455	27.361		564	19.404	34.443	13.187	15.542	15.942	15.5	14.935	15.719	10.583	13.194	26.392	10.056	27.339		564	25.075	16.252	11.962	11.696
566	15.104	16.976	24.31	13.772	13.326	18.154	17.95	18.703	17.432	29.914	17.98	21.375	22.353		566	31.329	30.075	31.533	41.031	28.965	37.562	21.51	24.492	35.333	29.263	38.455	45.091	30.18		565	17.169	43.582	12.121	13.694	22.953	15.971	17.645	13.164	15.95	14.99	15.127	14.224	26.403		565	23.815	17.417	14.2	12.745
567	22.708	19	27.31	19.595	13.978	20.308	11.117	13.766	13.659	19.929	20.765	17.722	27.294		567	36.342	31.288	26.283	36.625	34.512	33.156	19.882	25.672	28.5	33.062	38.659	38.818	31.934		566	12.176	49.19	14.776	14.208	23.128	19.221	17.21	19.703	17.867	12.327	25.684	14.701	21.242		566	27.336	17.113	12.35	9.363
568	23.698	19.238	24.071	23.671	17.775	18.385	15.1	24.156	24.727	20.029	27.922	17.375	22.314		568	30.633	35.275	26.633	30.906	29.895	36.323	26.725	28.623	34.556	36.2	50.114	49.091	29.77		567	16.368	54.873	14.243	13.694	25.14	13	14.919	17.688	16.783	13.735	28.304	11.093	25.452		567	23.315	13.278	11.15	17.118
569	17.979	12.107	30.857	20.165	13.551	16.558	17.55	25.172	13	16.657	31.039	16.292	22.588		569	35.405	29.15	34.8	26.844	32.5	31.552	28.745	27.049	32.25	38.4	38.409	37.886	31.115		568	18.699	51.608	15.439	12.764	21.651	11.471	15.177	13.953	11.633	15.235	29.911	13.925	21.032		568	24.349	16.801	11.712	13.667
570	21.76	15.976	39.238	16.506	17.191	15.788	20	24.562	25.932	17.5	29.569	20.361	23.49		570	27.873	37.525	24.583	40.219	27.779	42.906	23.137	31.59	31.486	30.075	35.773	33.455	26.787		569	21.625	49.367	15.252	16.458	27.233	23.515	11.774	17.055	14.45	17.898	26.734	18.29	20.774		569	27.815	18.596	18.362	15.235
571	17.312	17.226	26.238	23.899	22.798	8.885	13.583	19.359	20.386	20.6	24.902	18.694	23.569		571	31.367	29.325	34	34.25	28.698	36.812	29.137	27.295	30.889	28.788	41.5	40.75	29.492		570	17.265	50.076	18.29	19.014	36.663	21.412	11.919	14.961	12.133	15.796	26.316	11.589	22.403		570	22.89	12.762	10.587	9.941
572	13.469	17.619	27.786	23.443	11.966	13.5	10.883	20.078	18.773	22.286	26.098	18.222	27		572	32.975	35.912	26.233	27.938	33.105	43.094	21.627	37.951	29.278	30.962	34.795	40.886	22.623		571	14.331	48.38	17.047	12.181	38.895	20.368	8.887	16.008	7.267	20.673	23.81	9.514	38.548		571	22.329	15.04	14.5	13.382
573	16.75	18.869	41.429	15.215	17.73	20.019	11.417	17.062	18.932	22.114	21.431	17.306	21.118		573	36.43	26.65	31.433	24.562	33.279	39.865	28.745	31.377	28.833	39.588	36.477	47.523	26.262		572	18.184	56.329	21.243	14.278	37.581	31.324	15.516	17.375	13.5	17.582	33.759	11.439	46.339		572	25.315	13.291	14.113	15.598
574	15.385	20.429	31.905	22.722	16.191	18.635	15.517	24.203	24.091	25.743	23.922	20.125	20.235		574	29.886	30.962	27.7	29.531	33.128	35.198	23.392	32.344	36.528	38.513	33.523	36.568	30.344		573	17.581	59.063	15.121	8.833	38.233	33.868	18.177	14.391	17.933	14.286	32.81	14.972	48.742		573	18.959	18.437	10.325	13.667
575	14.094	17.06	35.024	16.949	14.079	20.673	18.333	23.234	18.114	22.4	19.255	13.431	21.157		575	31.43	26.138	31.767	31.219	36.826	35.979	25.137	34.016	27.736	33.963	32.295	43.045	26.672		574	18.279	59.987	21.308	17.833	38.209	40.559	19.565	18.82	18.083	14.816	38.671	10.327	47.871		574	18.103	16.371	14.7	14.098
576	15.885	17.738	19.69	26.266	15.393	13.846	12.633	22.625	15.568	26.371	28.373	19.417	22.431		576	39.38	32.425	26.55	21.781	29.453	39.479	20.176	26.984	39.042	33.213	32.955	36.068	27.098		575	26.765	76.709	14.645	20.375	38.093	36.088	15.871	19.539	15.067	22.459	34.873	15.57	49.226		575	24.322	18.106	14.587	14.539
577	22.438	22.048	26.143	25.329	16.056	16.288	13	32.469	19.795	20.814	26.588	21.139	23.51		577	39.329	32.338	28.75	21.875	31.535	39.271	22.725	28.738	27.694	28.087	37.659	33.864	35.016		576	15.147	66.747	19.748	14.444	38.058	39.912	19.871	17.391	19.933	12.653	38.443	8.879	51.355		576	19.5	18.702	11.663	15.127
578	20.604	23.357	35.929	16.557	13.876	22.923	17.1	19.859	25.205	22.343	30.922	26.833	27.647		578	28.519	34.513	32.467	31.438	30.733	45.531	28.373	24.492	30.542	23.888	42.568	46.227	30.525		577	20.912	71.025	19.327	12.819	51.605	49.338	21.677	11.875	16.65	15.5	40.532	14.234	66.71		577	22.541	18.49	14.688	11.598
579	17.51	21.5	41.167	24.658	12.944	23.096	17.233	19.594	23.182	21.114	20.941	28.333	19.686		579	33.304	31.175	31.833	27.188	30.872	35.49	28.784	33.754	30.056	32.65	32.386	33.5	32.672		578	19.022	76.456	14.346	13.792	55.767	50.132	20.823	15.898	16.167	18.735	42.633	9.196	64.581		578	19.89	18.675	16.587	12.52
580	13.458	23.583	29.81	15.759	17.742	37.404	13.7	23.359	13.636	11.657	16.843	22.972	27.157		580	33.278	33.425	24.417	25.156	30.058	31.167	26.137	27.377	27.708	35.15	38.955	45.477	28.721		579	16.625	79.582	22.383	13.792	59.477	59.515	13.048	19.453	15.517	21.48	34.57	13.86	63.581		579	20.411	22.232	13.625	17.284
581	19.135	18.524	51.81	18.797	15.191	30.731	10.517	20.969	13.932	22.7	16.275	16.806	21.353		581	32.494	37.975	33.383	22.094	27.733	35.5	24.608	33.951	29.528	33.737	40.659	37.364	26.115		580	24.022	68.025	23	15.236	52.267	51.412	21.113	20.562	16.483	14.806	42.747	10.897	81.177		580	18.87	24.026	17.188	11.078
582	15.802	21.036	47.238	11.671	15.191	25.058	11.783	23.141	28.318	24.657	16.49	21.958	25.471		582	32.051	34.15	32.117	32.031	29.5	31.542	24.078	29.639	28.792	33.025	36.75	35.477	27.066		581	24.066	74.608	21.393	17.444	58.209	51.618	16.484	21.016	23.633	14	39.937	13.028	51.097		581	17.219	22.901	12.575	13.284
583	19.208	24.036	66.952	21.506	17.843	18.038	17.183	20.406	32.159	28	22.196	13.597	14.137		583	38.443	32.175	27.767	34.469	29.581	36.823	25.118	30.607	28.958	27.138	39.068	39.568	32.623		582	18.294	66.81	29.393	16.75	54.953	50.029	21.21	20.625	13.933	12.673	35.595	19.523	43.048		582	26.521	20.669	14.45	12.059
584	13.844	22.857	49.81	20.886	14.955	29.712	13.4	12.469	28.477	28.886	20.039	21	30.922		584	29.456	29.175	29.733	29.562	29.128	28.115	27.706	27.721	28.167	32.825	43.023	34.318	34.41		583	21.61	61.038	28.916	17.569	45	54.735	13.371	19.844	15.833	15.918	39.278	19.047	49.21		583	22.603	24.437	16.638	18.657
585	15.438	23.929	57.595	20.544	17.191	27	16	17.172	24.5	27.429	18.647	19.903	20.804		585	37.873	37.662	38.183	25.938	30.558	33.208	33.196	28.393	36.153	31.587	33.841	34.364	27.164		584	24.103	64.316	35.841	17.333	57.349	62.559	18.806	18.508	18.133	15.449	30.177	16.72	64.306		584	14.884	27.192	12.688	16.461
586	20.604	22.095	53.619	17.911	12.933	20.942	21.2	27.703	35.023	28.671	32.49	23.347	31.667		586	34.772	41.987	34.083	22.156	32.047	34.344	21.941	28.541	32	33.175	38.909	34.136	25.361		585	17.515	62.785	35.589	22.042	50.535	60.75	22.339	17.242	17.333	22.194	24.557	15.374	51.823		585	19.849	30.132	16.112	11.971
587	16.344	19.048	49.5	24.747	16.213	34.154	20.7	28.141	14.591	19.857	30.98	26.194	16.196		587	32.392	27.913	28.55	26	28.767	32.958	24.216	28.984	30.125	29.4	41.5	37.182	32.131		586	16.831	52.089	26	18.653	44.535	58.853	12.242	20.172	15.683	11.061	18.81	14.636	54.065		586	22	29.834	14.587	19.686
588	16.031	22.464	55.905	16.316	17.247	31.327	14.383	27.625	18.068	30.1	21.824	15.806	25.196		588	35.228	29.062	26.917	37.156	31.058	44.01	22.529	25.475	29.972	29.938	32.955	27.318	25.115		587	18.074	43.987	28.421	19.681	50.116	45.338	13.823	18.18	23.133	20.704	28.316	14.056	38.726		587	22.651	26.212	14.925	18.951
589	15.24	22.262	78.643	16.848	18.157	37.404	11.1	37.453	12.773	13.814	18	18.986	23.824		589	37.595	29.375	20.7	25.719	28.279	35.479	23.804	28.885	29.528	27.925	37.273	35.273	24.164		588	18.235	57.646	33.701	15.806	46.93	65.132	17.145	24.086	13.667	12.796	26.215	12.252	42.048		588	22.637	35.934	15.238	20.775
590	15.448	20.714	67.786	15.089	17.876	33.788	18.433	22.281	26.455	22.671	14.431	28.736	14.569		590	29.962	34.562	31.117	25.094	27.465	33.844	22.196	30.902	21.111	28.35	36.568	32.841	30.918		589	19.066	55.684	23.935	20.417	42.64	63.074	23.968	22.312	16.05	18.296	33.937	15.617	56.823		589	19.205	26.656	13.262	18.118
591	11.031	19.524	80.667	15.899	16.472	27.923	11.1	21.484	23.818	25.571	18.51	24.153	20.373		591	37.544	29.612	32.5	34.75	28.174	31.542	25.647	31.607	30.083	26.075	41.545	24.841	26.984		590	13.735	77.873	23.617	13.181	40.233	49.515	19.097	13.836	12.983	19.286	40.253	11.589	42.952		590	17.911	36.483	15.7	11.922
592	18.062	24.833	72.762	19	20.798	31.981	13.1	22.516	21.886	23.957	28.725	17.514	15.863		592	29.063	37.338	29.867	29.156	31.512	30.031	24.059	30.672	27.611	32.037	43.023	36.045	32.574		591	19.324	75.899	25.822	12.056	36.5	47.956	22.371	16.133	12.283	18.714	45.722	13.785	55.758		591	16.966	25.848	19.075	15.137
593	20.865	25.429	52.357	22.759	18.764	31.635	20.55	24.547	17.227	22.986	17.922	16.111	17.882		593	32.278	33.725	30.683	34.281	24.977	35.292	26.824	30.59	32.153	23.987	40.25	33.477	31.443		592	19.632	83.734	34.29	16.014	37.012	52.882	16.21	22.289	20.117	18.02	36.532	23.421	47.032		592	22.486	22.901	16.6	14.333
594	16.646	18.19	62.857	17.316	20.416	22.442	18.6	19.078	21.159	23.286	20.588	23.861	23.922		594	31.684	28.112	37.75	33.719	29.384	41.208	22.431	29.82	29.472	31.85	41.75	31.818	30.066		593	20.419	78.405	26.159	18.875	37.663	42.059	16.903	23.641	15.067	11.48	35.456	14.72	54.726		593	18.541	32.199	12.613	15.01
595	17.073	15.75	56.238	19.392	14.18	32.25	15.117	24.453	20.432	21.743	14.529	18.625	24.098		595	32.367	37.725	29.567	27.344	30.86	33.073	19.216	28.443	25.917	25.438	43.159	38	32.41		594	20.037	70.924	24.626	21.972	39.663	51.191	26.081	20.383	7.2	20.908	31.608	14.318	51.081		594	18.493	25.735	10.312	10.284
596	16.99	20.012	53.762	15.696	16.191	40.327	12.45	12.031	14.068	19.429	11.941	19.181	9.863		596	29.43	29.263	28.15	32.062	34.709	37.135	25.784	31.426	31.042	27.175	31.045	36.341	30.738		595	18.684	76.203	27.084	19.514	34.384	48.75	18.419	18.664	11.8	15.969	39.354	11.561	34.097		595	18.911	22.232	16.45	13.245
597	16.938	17.107	73.167	16.481	17.775	29.212	17.733	14.562	19.227	22.814	14.098	16.597	10.961		597	31.063	35.725	30.767	25.312	31.105	32.573	27.392	26.934	29.653	32.775	46.773	27.841	32.525		596	22.853	64.165	27.364	20.264	24.302	41.926	14.839	19.625	14.6	21.224	30.57	8.318	50.597		596	16.349	22.808	18.4	13.755
598	22.406	16.119	55.452	10.304	12.978	39.885	17.933	18.312	23.727	19.429	21.725	16.958	18.588		598	34.43	29.862	31.633	29.656	35.547	42.302	25.706	25.541	28.931	30.337	37.682	33.091	35.016		597	13.941	69.772	24.271	12.264	35.023	49.029	16.823	25.938	10.817	17.786	32.671	17.103	36.532		597	13.123	24.298	19.312	18.059
599	15.719	22.821	44.095	16.165	14.787	29.904	13.117	14.766	19.568	25.357	19.314	23.167	16.353		599	28.025	35.45	30.767	37.281	32.919	35.24	21.412	36.689	26.681	31.15	45.523	27.818	30.148		598	16.618	71.975	19.196	23.639	26.14	45.971	14.452	22.797	19.9	19.122	31.304	14.888	36.258		598	17.075	21.722	14.837	21.353
600	16.177	17.667	52.833	24.747	16.865	37.885	8.983	22.766	17.636	20	12.51	15.167	21.51		600	29.962	28.375	26.45	29.875	32.616	30.104	22.706	31.574	28.778	29.65	29.477	35.477	31.066		599	23.051	57.291	19.047	17.319	32.163	37.5	16.177	15.734	16.567	13.622	36.924	9.617	33.274		599	15.034	19.808	14.012	12.971
601	15.344	17.976	50.524	20.62	15.64	19.25	11.933	19.484	21.318	25.414	21.431	15.5	14.647		601	35.418	37.175	30.667	34.781	36.151	34.76	26.176	26.623	26.639	30.138	45.023	31.909	32.705		600	16.551	61.823	20.439	16.958	23.442	47.529	14.71	19.703	7.3	14.143	29.291	9.794	29.677		600	17.541	20.954	15.725	11.431
602	16.573	11.702	51.119	20.228	16.798	34.885	13.667	16.484	16.614	27.829	16.098	16.069	20.333		602	34.671	32.862	24.2	37.625	28.209	31.896	21.412	25.033	31.042	30.025	34.909	29.591	25.672		601	15.044	76.089	20.776	14.5	20.779	28.632	19.177	23.172	17.267	15.153	31.911	7.168	40.306		601	18	25.318	14.9	13.52
603	20.271	19.655	44.548	19.747	22.562	25.135	15.917	14.125	13.795	16.714	24.725	12.208	21.529		603	31.494	37.025	27.483	27.969	30.837	34.885	28.137	30.508	27.181	31.788	36.159	29.341	34.246		602	17.699	52.924	28.243	15.681	19.86	26.838	13.29	18.195	16.6	19	35.658	12.028	30.694		602	17.719	18.921	14.4	14.431
604	15.417	23	34.714	22.241	15.551	21.385	14.05	19.016	24.5	21.557	19.059	18.75	14.627		604	32.418	29.538	34.917	27.062	27.779	34.25	25.196	26.967	27.722	28.938	45.091	35	32.574		603	17	56.405	25.15	17.75	29.837	28.794	12.113	18.273	14.333	13.255	34.848	12.925	36.339		603	13.411	15.834	12.625	10.451
605	20.625	12.167	32.905	20.797	19.809	11.904	9.933	12.516	15.5	22.471	21	23.597	22.922		605	28	29.788	29.283	38.219	36.407	38.323	20.118	26.148	27.889	28.375	48.568	41.932	34.443		604	21.096	42.354	16.346	16.014	20.047	24.632	16.065	20.5	12.833	16.153	22.354	14.196	29.032		604	15.979	20.02	11.65	14.686
606	16.677	11.607	36.048	19.494	21.461	19	14.233	20.688	19.614	15	22.608	24.861	27.529		606	37.127	27.725	29.35	29.156	32.221	36.979	24.118	30.902	31.361	29.587	42.886	34.409	30.607		605	14.824	45.38	22.561	11.069	28.64	30.103	9.532	21.523	13.717	12.194	23.722	12.71	24.097		605	15.24	13.914	13.288	14.706
607	12.24	17.798	43.929	18.304	18.101	27.75	14.15	17.297	16.068	17.786	28.922	18.472	18.078		607	28.608	36.5	26.417	32.781	31.349	41.938	27.686	28.361	27.986	26.413	37.136	35.727	32.443		606	21.743	49.228	16.15	17.542	23.523	19.926	18.645	23.195	12.9	14.888	19.481	10.243	22.645		606	12.151	17.166	14.825	10.882
608	12.948	14.75	35.952	19.924	16.573	23.115	9.767	18.297	14.727	21.071	28.843	18.292	24.314		608	29.228	31.462	29.167	35.031	29.058	39.01	25.098	28.492	28.472	30.487	36.977	36.341	30.148		607	20.36	39.975	22.047	15.694	21.686	21.544	17.048	20.945	14.133	10.5	19.203	10.523	34.694		607	17.137	14.238	20.962	12.471
609	16.062	15.726	27.476	27.253	20.258	26.923	7.783	17.688	22.136	29.414	25.235	20.958	18.059		609	37.544	34.963	27.4	30.438	30.64	47.833	23.922	33.738	31.528	31.575	37.545	33.909	27.656		608	18.338	33.354	14.542	14.181	19.814	27.779	13.065	21.367	10.883	16.276	29.291	15.57	27.581		608	25.637	18.073	22.35	14.578
610	17.24	19.762	40.833	15.709	17.315	16.577	13.133	14.562	16.864	21.786	16.922	15.597	16.176		610	33.823	30.3	33.05	38.219	31	42.781	24.549	30.262	28.611	33.525	33.568	26.886	30.131		609	14.684	46.747	20.43	11.944	27.849	23.456	18.113	17.773	11.95	17.061	21.076	12.85	35.468		609	15.637	20.285	11.387	14.912
611	13.448	20.071	33.214	18.759	20.921	34.019	15.067	15.125	21.682	21.986	18.549	19.403	26.98		611	34.823	33.3	29.65	36.219	29.128	38.188	21.922	26.049	35.278	29.112	44.205	24.295	31.574		610	12.346	38.443	20.421	15.792	20.802	13.309	17.806	21.328	13.567	19.347	17.354	11.065	29.597		610	21.027	15.417	12.438	14.088
612	15.125	16.536	31.429	21.215	22.843	22.135	16.933	23.109	18.545	23.357	29.078	19.278	33.882		612	30.759	33.85	31.9	34.219	32.663	40.094	24.137	33.148	27.417	26.987	37.205	25.205	26.475		611	15.75	34.62	15.589	12.375	20.953	28.735	17.468	19.469	20.783	18.704	18.684	7.757	28.21		611	18.356	17.411	14.6	10.49
613	16.427	19.845	30.31	22.494	18.348	36.673	16.7	23.188	22.932	24.471	22.765	20.542	13.824		613	32.949	24.3	36.117	30.594	29.442	44.083	24.902	32.033	30.417	27.487	42.295	35.386	25.197		612	13.426	32.43	17.991	12.792	16.256	29.5	17.081	18.469	12.65	14.796	18.051	9.15	30.548		612	14.918	15.914	14.05	19.49
614	17.573	18.036	25.31	19	20.708	43.731	11.233	24.891	14.318	32.543	21.137	15.694	27.137		614	32.861	36.287	27.533	37.25	32.663	38.073	24.686	27.262	28.875	26.312	40.023	27.909	29.377		613	11.471	29.722	14.785	15.694	18.558	25.265	14.758	18.93	15.517	18.551	14.684	7.953	19.694		613	17.11	17.185	12.812	12.294
615	22.625	25.619	38.405	13.519	13.438	42.673	16.833	21.484	28.273	29.586	23.667	18.819	22.314		615	34.886	29.062	26.167	35.719	32.116	45.344	21.078	30.721	28.653	25.8	36.091	45.25	27.475		614	15.169	33.81	21.495	14.361	13.709	20.721	11.516	19.492	12.933	15.837	25.861	8.692	26.387		614	21.89	10.801	13.55	16.01
616	21.052	20.988	39.048	17	20.09	45.077	19.917	19.016	23.068	18.457	17.882	23.5	26.118		616	32.582	32.375	30.633	37	28.907	38.531	22.235	25.033	31.236	26.837	48.864	30.636	33.131		615	18.228	25.582	15.421	10.389	19.837	20.853	14.823	15.812	22.217	13.929	13.633	7.15	22.484		615	20.616	14.543	16.6	15.275
617	14.823	20.905	60.143	24.165	16.281	41.885	12.467	20.844	26.386	20.157	22.118	22.611	25.647		617	33.278	30.975	33.233	35.375	31.419	40.073	24.412	27.656	25.208	27.638	60.364	27.409	28.984		616	17.044	31	11.72	12.528	20.453	23.926	23.403	17.695	15.55	16.112	17.063	10.215	17.871		616	17.164	11.709	10.113	19.01
618	15.458	17.405	26.476	20.975	18.899	43.654	11.35	14.344	18.068	16.243	22.843	28.625	20.647		618	29	32.125	27.25	32.344	28.721	45.812	21.706	25.246	24.875	27.413	44.136	30.523	31.148		617	16.294	32.101	12.467	16.833	17.488	17.676	12.226	19.852	17.55	15.571	24.937	12.916	20.371		617	17.151	12.172	15.637	13.569
619	12.417	18.179	38.048	17.608	12.888	40.038	14.667	26.422	21.477	16.786	24.922	11.431	23.294		619	35.494	30.562	30.8	22.344	34.372	33.75	24.314	28.541	25.556	31.212	48.614	33.455	36.066		618	19.059	25.975	14.121	16.597	14.256	18.75	16.226	18.141	12.933	15.959	19.937	11.047	36.629		618	16.5	14.192	11.262	11.01
620	19.021	18.321	43.524	15.165	22.112	48.558	14.9	20.609	18.318	28.286	24.235	19.097	24.392		620	26.899	35.325	32.45	30.625	32.221	40.75	25.843	29.607	25.208	31.675	56.023	28.455	31.115		619	15.618	28.494	13.187	15.486	17.244	18.5	14.887	19.484	12.817	12.663	15.722	7.561	24.129		619	15.829	16.914	13.875	12.598
621	14.604	15.714	29.619	18.81	18.618	60.192	18.183	28.641	9.568	17.343	23.471	18.986	24.157		621	31.785	36.737	34.3	25.594	33.674	40.927	21.725	32.033	29.417	29.225	52.341	33.455	26.836		620	16.412	28.684	18.383	15.292	18.849	20.529	11.887	20.594	12.617	10.837	16.532	9.916	16.242		620	13.425	17.099	12.613	14.716
622	16.75	23.238	20.119	23.025	20.809	46.288	12.933	16.828	21.841	22.729	26	15.431	21.824		622	30.709	32.287	30.067	30.281	33.174	32.198	19.961	28.393	29.347	31.15	50.955	30.591	30.393		621	17.301	25.747	14.57	17.208	19.349	17.103	12.081	17.383	17.233	8.929	17.975	11.215	26.468		621	14.979	15.967	14.988	14.373
623	15	19.476	29.881	18.481	19.955	33.596	17.2	17.625	18.909	26.471	19.569	17.361	22.824		623	31.532	30.975	33.683	31.656	31.686	35.771	27.804	30.246	28.139	26.525	56.864	33.545	31.557		622	14.551	27.354	14.28	12.292	17.733	15.074	14.726	13.797	13.933	9.673	17.747	8.206	18.113		622	15.151	21.583	13.875	8.069
624	16.729	19.571	38.929	20.519	18.888	35.192	11.3	24.328	21.659	24.4	17.529	16.542	14.176		624	34.684	38	31	30.156	30.198	38.49	22.373	29.148	24.972	33.7	46.205	29.477	30		623	18.353	20.924	14.626	14.25	16.686	13.779	17.242	18.648	16.05	13.969	18.038	12.178	16.726		623	13.911	13.623	13.262	15.461
625	16.062	25.964	33.381	14.722	14.022	35.442	10.817	25.203	11.023	27.329	11.863	18.417	15.039		625	39.241	34.138	30.95	40.844	31.733	32.323	20.863	31.689	26.222	30.737	51.864	23.909	27.328		624	24.581	21.152	12.832	14.861	17.419	10.353	13.806	18.516	16.95	11.806	14.443	12.168	34.129		624	19.219	13.106	10.1	17.127
626	14.948	23.56	29.905	16.278	14.461	30.423	10.833	27.141	14.727	21.871	17.549	19.708	24.059		626	34.392	37.325	33.483	21.312	31.558	29.656	22.686	33.803	25.181	30.1	50.295	29.75	32.525		625	17.331	19.81	15.131	15.736	14.651	19.706	16.339	19.336	16.767	18.041	16.43	12.916	19.339		625	11.959	17.55	9.5	12.265
627	19.458	19.024	23.714	23.165	12.326	28.577	18.05	16.188	19.545	22.043	22.196	15.792	37.235		627	30.013	33.338	31.25	27.406	30.593	37.417	21.98	33.672	25.444	30.725	58.364	35.75	30.508		626	22.926	22.089	12.841	18.667	14.779	23.412	14.661	16.734	11.017	13.173	14.949	7.72	20.919		626	14.411	20.887	11.025	12.118
628	19.865	20.321	23	16.899	19.09	27.827	20.05	24.266	15.773	29.8	21.882	15.764	22.961		628	29.481	30.688	29.817	27	31.198	38.573	23.392	40.689	32.292	29.013	48.205	25.432	31.131		627	13.184	25.139	13.215	14.583	14.953	18.706	16.306	12.43	17.583	11.816	10.633	8.449	21.226		627	18.411	14.424	11.7	20.255
629	19.177	19.679	21.429	19.582	19.157	18.115	11.383	22.438	14.386	18.629	22.627	21.347	15.706		629	31.873	32.513	30.733	30.062	30.849	44.125	24.451	29.82	32.236	32.85	56.909	30.682	25.984		628	21.765	24.633	11.019	11.958	12.64	14.926	11.355	15.219	19.4	20	14.722	8.607	16.871		628	17.651	13.331	18.7	13.333
630	17.802	22.821	33.786	17.873	23.056	22.5	9.3	29.016	18.727	24.571	19.569	19.833	18.667		630	35.127	33.225	24.067	37.188	30.372	37.406	25.078	32.311	25.778	30.138	42.091	33.909	29.377		629	15.125	31.025	19.234	14.931	10.779	15.838	15.419	20.719	17.95	22.031	12.316	10.178	15.403		629	15.562	17.152	14.188	17.245
631	16.677	11.94	32.429	12.443	16.506	19.423	13.1	21.844	17.432	19.071	25.098	19.278	21.353		631	33.608	30.45	39.367	24.5	30.395	36.323	29.255	22.541	29.486	26.65	36.341	27.386	31.885		630	21.515	20.241	20.542	18.694	15.535	20.574	17.435	14.555	14.85	19.816	12.304	12.075	16.484		630	16.555	14.781	7.675	18.245
632	9.99	17.917	25.548	15.608	20.809	28.288	15.833	21.375	14.295	15.029	17.647	19.417	18		632	28.848	29.487	27.383	38.562	30.5	39.479	23.235	30.23	32.958	27.712	35.727	27.977	29.016		631	17.191	22.62	17.308	22.625	21.105	9.235	14.323	13.609	14.567	12.439	24.089	11.318	15.161		631	22.445	12.715	15.562	16.255
633	17.74	32.31	27.429	22.544	16.079	20.038	17.133	16.422	14.273	26.629	14.667	21.111	18.569		633	32.051	32.812	39.533	32.562	28.977	35.865	23	28.885	28.014	29.712	39.25	29.182	28.738		632	17.912	29.139	18.748	18.014	13.349	14.059	18.903	14.898	13.883	12.571	16.266	11.187	17.855		632	18.281	16.51	13.175	16.137
634	9.802	13.036	22.929	18.608	17.169	29.673	17.317	24.75	16.614	23.986	16.412	13.139	20.51		634	34.392	33.35	24.567	27.469	32.616	35.906	26.176	28.164	30	30.163	40.886	34.75	35.82		633	19.279	30.532	17.542	18.458	14	12.088	18.871	11.227	14.117	10.633	14.152	10.065	21.613		633	17.123	17.152	11.038	13.961
635	16.292	13.69	30.143	15.785	18.303	22.231	14.367	22.828	17.318	20.614	24.49	19.444	17.157		635	33.165	35.35	29.767	35.438	31.221	39.479	20.608	32.295	26.139	31.538	55.432	25.114	31.82		634	14.199	24.152	12.215	28.667	21.07	12.015	17.468	22.656	19.6	13.5	15.797	14.944	15.629		634	15.637	17.079	14.475	13.225
636	18.729	21.5	23.286	24.899	15.539	18.635	8.55	19.281	23.295	14.086	32.02	21.75	25.078		636	30.114	29.7	24.267	35.125	34.267	44.708	25.98	28.508	31.486	31.837	46.886	36.159	32.164		635	21.743	19.519	13.991	18.028	12.07	23.279	14.984	16.305	16.467	11.347	17.19	14.766	13.484		635	15.171	20.801	13.387	10.422
637	11.521	16.44	26.786	20.886	11.258	26.154	17.55	19.688	17.273	27.257	25.451	15.472	17.98		637	29.418	29.987	29.5	35.844	25.186	40.24	25.373	31.033	32.847	29.337	40.295	31.114	32.852		636	20.287	19.823	17.963	19.708	22.384	10.794	18.226	19.297	16.183	18.112	17.987	16.551	13.081		636	17	14.517	11.212	15.127
638	18.688	14.274	30.071	15.544	18.933	16.519	12.05	21.891	23.477	21.586	24.02	12.847	17.627		638	32.278	31.65	27.717	34.938	30.488	43.052	27.98	27.361	32.222	29.025	43.455	31.409	27.508		637	14.147	22.81	14.234	21.958	25.163	9.632	18.742	19.258	14.2	20.48	16.165	7.972	16.419		637	20.705	16.026	13.75	17.029
639	16.167	19.012	12.429	17.203	19.955	18.019	11.367	18.656	14.795	23.829	30.392	24.764	23.078		639	32.203	31.275	34.883	27.062	35.349	37.135	26.882	35.59	25.181	31.337	47.5	29.182	30.836		638	18.301	22.772	21.019	20.597	16.174	11.765	24.016	15.57	11.817	20.173	15.051	6.579	18.161		638	19.336	13.291	9.663	14.471
640	17.031	24.429	29.119	16.494	12.191	18.212	11.667	19.688	17.409	21.171	12.882	19.333	28.902		640	27.468	38.55	32.533	28.875	30.07	49.104	25.059	29.525	23.458	32.263	45.659	33.682	31.541		639	18.721	32.038	17.701	21.361	18.023	12.324	18.145	24.281	17.967	18.776	22	9.121	23.387		639	16.438	14.53	15.85	10.873
641	20.073	16.107	25.667	17.203	16.663	14.154	11.6	21.781	15.091	17.2	21.333	19.806	22.353		641	38.013	31.475	30.967	25.969	29.093	47.99	23.961	28.115	27.403	28.612	33.636	35.432	29.475		640	19.375	26.215	19.449	23.417	26.64	15.721	17.161	26.656	15.483	14.878	18.43	11.084	14.21		640	21.527	16.868	14.012	16
642	13.865	15.381	12.381	19.924	15.483	17.942	17.55	19.969	19.068	25.343	22.608	21.069	18.118		642	25.127	29.15	34.45	30.25	32.14	37.469	24.863	31.984	30.458	29.013	38.705	37.409	30.164		641	22.316	23.975	13.794	24.472	27.07	15.971	18.29	30.242	13.267	10.551	17.975	10.075	16.694		641	18.418	16.325	20.075	16.52
643	12.042	21.81	18.095	14.899	26.438	26.558	12.5	26.156	17.795	18.557	30.059	23.486	21.275		643	32.241	33.6	32.933	24.969	35.837	43.25	22.902	27.115	27.222	31.013	35.523	31.909	31.492		642	22.934	17.937	18.897	37.264	26.907	10.706	18.5	32.836	23.367	16.878	14.329	10.28	16.339		642	20.856	14.781	16.7	12.275
644	12.125	20.488	27.167	17.62	19.18	18.442	13.333	24.984	21	21.329	18.137	15.194	9.647		644	32.38	36.438	26.417	23.812	27.907	36.219	27.098	29.508	24.444	28.175	42.705	26.091	27.213		643	17.647	22.342	16.542	30.153	29.081	11.735	18.855	26.688	17.917	18.418	19.848	10.047	17.048		643	21.774	15.788	10.188	16.216
645	12.865	14.702	15.119	22.911	19.91	22.077	19.55	14.234	23.25	17.3	17.647	24.736	14.529		645	30.81	27.913	28.733	27.188	31.64	42.99	28.176	29.393	24.278	25.163	50.909	29.682	29.098		644	23.971	27.013	17.327	29.667	26.209	21.338	14.613	28.109	17.933	13.612	11.051	13.318	24.355		644	14.568	15.795	14.725	12.873
646	18.917	24.321	19.571	14.013	11.933	18.981	9.55	27.234	22.045	23.814	33.804	20.986	14.627		646	35.19	32.95	26.983	30.281	32.151	43.698	22.725	28.066	28.583	23.712	40.818	27.932	30.508		645	16.471	23.203	12.131	30.944	33.523	18.103	17.871	26.703	17.033	16.347	18.456	11.607	14.403		645	19.966	11.397	8.975	13.725
647	16.729	18.381	23.905	14.468	17.472	9.923	13.833	23.953	20.932	19.857	14.686	19.458	14.196		647	31.532	32.925	37.383	34.875	34.314	40.135	22.255	29.23	30.306	26.075	53.227	32.364	26.426		646	14.39	19.57	15.701	22.236	23.233	14.897	11.806	22.844	13.35	20.01	16.722	14.327	18.016		646	15.24	15.106	19.95	12.294
648	13.188	23.012	17.857	14.013	9.775	25.269	18.183	15.406	17.636	17.629	26.686	12.389	10.098		648	34.987	32.513	29.1	32.594	29.977	34.969	23.922	26.607	27.639	30.062	42.318	31.318	30.18		647	15.831	23.19	12.991	20.139	24.384	17.882	20.339	28.641	13.417	15.133	12.443	7.131	15.145		647	17.856	15.007	14.45	15.745
649	16.094	21.452	17.095	17.367	18.303	16.154	12.567	22.359	14.068	13.3	40.294	19.333	15.529		649	37.152	30.188	29.617	31.406	32.081	36.354	23.667	28.115	22.889	27.263	35.886	22.909	27.295		648	16.199	10.152	19.374	21.819	23.233	11.882	16.081	23.766	11.967	13.602	14.076	9.729	15.274		648	16.363	15.649	16.65	16.186
650	17.365	20.131	16.452	17.152	15.09	13.712	8.267	25.125	20.841	25.4	24	25.153	12.961		650	30.405	32.612	30.533	35.094	30.884	42.365	25.333	29.77	27.917	32.713	42.364	27.932	28.885		649	14.934	18.38	16.009	19.694	30.221	13.882	15.065	30.914	8.517	11.704	18.025	8.841	12.323		649	17.116	14.066	12.825	8.863
651	12.833	24.833	18.881	11.937	14.124	28.788	11.1	21.453	14.932	18.029	22.863	20.194	17.882		651	32.392	33.25	28.783	28.094	28.593	33.927	25.431	24.689	28.264	35.237	41.591	26.568	29.639		650	18.162	22.646	13.897	27.889	21.477	11.147	12.387	31.07	23.867	14.459	14.785	11.794	10.581		650	17.836	13.053	18.55	15.696
652	20.24	14.75	18.929	19.203	17.112	34.442	11.567	22.547	21.295	20.786	20.157	17.208	29.804		652	33.848	39.388	28	32.688	34.547	38.885	20.784	32.098	26.167	27.925	35.364	29.841	36.59		651	16.596	16.785	17.439	30.5	23.733	13.044	13.774	28.156	15.75	12.724	9.304	9.794	17.371		651	15.575	17.371	11	11.804
653	14.385	20.286	16.905	17.076	22.955	25.115	13.567	21.266	17.386	17.3	22.98	20.486	17.784		653	34.722	32.963	27.95	32.562	32.512	36.74	23.941	27.016	30.25	29.362	38.136	27.614	28.443		652	18.081	14.127	13.972	20.847	23.616	11.176	12.613	18.984	24.267	14.612	18.203	10.813	19.532		652	15.637	16.053	16.15	13.333
654	14.281	14.929	26.881	18.127	18.899	29.904	11.433	28.031	22.364	15.9	21.451	21.556	21.275		654	28.481	33.562	29.483	37	35.174	33.635	20.608	35.098	25.806	31.8	32.977	21.955	34.475		653	17.537	13.304	14.093	18.931	22.57	10.632	11.758	19.414	11.133	16.816	14.051	12.86	14.935		653	16.281	14.411	16.038	16.902
655	20.479	20.393	21.524	22.456	14.303	26.212	12.533	30.438	22.795	18.229	27.784	18.931	26.02		655	32.633	30.875	31.567	39.25	38.523	34.062	22.059	30.541	26.014	27.362	36.886	29.091	28		654	13.272	18.557	17.636	15.556	28.57	15.074	14.065	22.258	9.583	13.316	12.418	11.299	18		654	16.096	17.722	11.2	15.118
656	19.979	18.893	11.786	15.557	14.124	22.596	15.217	22	21.545	19.429	19.902	17.792	17.647		656	33.911	33.125	29.567	38.062	35.349	35.125	27.275	25.902	28.028	28.975	39.75	28.705	28.426		655	14.184	12.57	16.692	17.903	21.919	13.971	18.032	15.414	14.817	13.276	14.797	10.056	19.613		655	14.082	16.907	12.712	9.647
657	14.469	21.429	23.357	19.911	15.674	33.135	16.2	26.688	19.5	11.129	19.686	17.75	22.137		657	32.38	35.1	34.333	36.562	32.558	39.198	22.922	31.459	26.944	28.938	38.136	29.295	30.918		656	18.934	20.481	15.729	18.097	20.174	14.147	13.129	24.875	17.833	17.663	11.101	11.626	13.855		656	18.288	12.669	12.762	19.657
658	13.188	14.012	16.643	17.962	19.157	28.481	13.783	30.234	18.023	19.329	23.196	18.389	23.118		658	31.203	34.263	31.35	33.812	31.698	38.24	25.51	28.311	23.208	26.913	36.318	28.886	30.082		657	17.096	14.038	17.86	20.667	21.535	19.588	23.952	16.914	11.3	14.745	9.241	11.449	13		657	15.432	15.821	14.762	13.127
659	19.542	11.952	28.31	24.165	21.022	24.788	14.5	19	15.205	15.143	23.51	17.903	19.118		659	34.772	33.5	29.767	37.594	37.337	39.021	29.529	29.525	28.778	30.462	41.295	28.023	33.869		658	17.154	15.443	9.944	15.514	21.291	12.441	11.726	25.766	15.2	16.929	20.076	13.757	19.323		658	20.062	16.967	14.012	12.255
660	17.677	16.655	19.262	18.633	11.067	33	12.883	26.688	17.864	25.643	22.039	22.667	27.235		660	28.899	30.312	29.45	25.5	29.651	35.198	21.686	34.164	27.542	25.125	38.795	30.523	31.672		659	13.838	16.62	17.224	19.264	21.826	4.956	10.742	22.031	17.583	16.398	14.38	13.579	13.855		659	17.37	16.338	14.663	13.667
661	21.677	17.226	19.81	15.595	9.112	25.423	23.333	22.172	10.136	13.614	19.765	19.403	18.725		661	36.684	34.775	26.05	32	30.919	37.135	22.431	34.295	23.806	28.525	29.682	23.75	34.656		660	9.757	15.633	14.785	21.319	27.814	11.838	15.177	18.617	16.5	23.214	24.494	16.047	18.855		660	18.938	14.94	20.825	16.5
662	17.198	21.024	16.905	16.671	17.629	33.192	10.533	17.297	19.932	17.157	19.196	25.931	18.216		662	32.456	34.35	39.283	27.375	27.93	36.99	27.941	26.016	25.208	33.075	34.182	34.295	30.115		661	20.162	14.456	19.206	10.306	22.36	11.382	16.484	23.242	12.3	12.888	13.709	9.972	14.71		661	20.836	13.954	8.625	9.559
663	14.719	17.179	25.024	27.532	17.82	22.519	16.233	20.281	20.659	16.571	15.431	22.736	23.294		663	28.43	30.05	27.683	29.125	34.058	39.354	21.608	29.098	27.944	29.375	35.727	28.523	30.689		662	14.353	19.177	16.318	14.389	19.884	13.147	13.726	20.312	20.967	15.561	14.911	11.449	20.516		662	17.39	17.967	9.325	10.431
664	19.927	15.464	14.69	22.886	14.27	16.75	10.317	17.797	12.886	24.7	18.569	17.375	23.824		664	30.734	30.725	31.517	30.562	27.977	37.365	22.294	26.885	25.014	32.237	40.909	36.273	31.557		663	13.537	20.329	20.85	14.583	11.209	10.941	17.548	17.734	19.35	16.061	15.785	8.907	10.161		663	22.377	10.166	12.887	10.304
665	16.854	13.762	28.833	17.684	15.551	19.269	16.917	23.562	18.182	20.329	18.275	15.486	31.686		665	34.684	36.487	26.75	28.594	35.977	39.604	22.333	28.262	27.597	28.575	33.955	32.273	27		664	16.676	16	17.944	13.681	18.756	10.368	18.903	14.969	12.083	15.816	13.392	10.178	13.613		664	23.295	12.583	15.65	14.99
666	10.688	21.321	21.929	15.481	14.416	12.962	14.3	28.562	16.364	27.1	22.804	23.167	22.882		666	31.987	31.538	30.217	33.812	30.384	38.219	24.784	29.574	30.389	31.888	32.386	32.591	31.689		665	17.735	14.241	20.355	21.167	13.407	9.397	14.855	21.875	21.183	8.224	16.519	14.579	14.387		665	19.945	16.252	12.125	12.775
667	11.958	25.345	12.429	20.519	13.079	23.038	16.433	19.188	20.591	20.986	21.255	17.806	16.412		667	33.443	30.3	30.233	31.031	31.43	38.219	22.216	28.918	29.403	31.438	24	35.136	31.361		666	14.86	15.025	20.009	21.75	18.767	11.735	17.194	12.898	14.133	13.867	14.62	15.523	18.145		666	18.863	17.815	19.975	19.118
668	14.646	19.155	36.738	20.063	19.135	27.346	26.283	24.078	19.295	19.157	22.137	20.736	23.725		668	29.114	30.3	28.383	38.406	31.256	34.167	23.49	28.902	31.139	28.5	30.909	32.523	32.525		667	19.779	16.013	24.841	18.125	18.86	7.838	16.742	17.938	17.317	12.776	16.013	17.346	16.484		667	15.61	12.483	8.425	13.735
669	14.094	22.643	12.976	12.367	29.135	28.577	14.317	18.484	13.477	29.729	21.922	15.889	15.863		669	32.696	29.775	30.25	28.062	34.965	27.281	25.51	27.852	22.736	28.15	24.477	37.25	25.115		668	16.176	14.975	19.252	17.097	12.453	10.647	8.823	13.109	16.983	15.408	13.696	13.299	9.516		668	19.13	16.887	14.738	13.735
670	12.531	14.655	29.095	19.962	11.011	21.231	13.033	17.531	21.114	23.014	20.49	19.528	16.863		670	30.342	35.062	33.533	27.094	34.779	32.781	27.059	22.049	30.417	28.337	31.114	36.114	28.557		669	15.022	13.114	18.776	17.194	19.953	11.971	13.677	10.977	12.25	13.857	13.19	11.626	12.726		669	16.555	17.808	13.8	18.245
671	16.76	23.893	25.69	19.544	22.146	36.115	15.45	16.109	20.295	14.857	21.745	25.722	22.706		671	28.544	30.388	30.9	29	29.64	37.917	26.608	25.836	26.319	33.088	40.273	35.432	30.016		670	15.25	17.291	17.374	19.639	20.267	10.882	10.855	15.422	17.533	18.837	11.228	12.346	16.145		670	21.418	16.06	16.9	9.51
672	18.823	26.167	31.738	15.595	18.135	17.077	25.1	22.562	20.636	19.343	26.078	29.694	12.216		672	36.025	28.837	29.983	29.812	30.744	36.323	25.098	26.639	26.806	24.837	28.977	24.477	23.869		671	18.449	20.203	20.262	10.778	15.116	11.809	17.71	13	13.617	15.439	9.861	9.402	13		671	19.829	16.113	12.738	16.196
673	14.031	30.738	23.333	24.114	14.551	16.596	16.733	16.516	23.045	22.4	19.549	18	18.235		673	34.215	32.838	32.5	31.75	28.07	36.156	27.431	31.115	24.653	30.975	35	22.5	26.787		672	16.787	16.861	18.346	16.319	17.5	18.176	15.29	16.594	16.633	10.776	13.241	13.047	18.919		672	26.466	15.404	11.025	15.51
674	16.375	23.81	25.31	21.304	19.843	21.615	19.483	18.25	19.705	24.714	23	22.125	27.627		674	39.506	32.525	29.517	28	30.988	39.969	25.608	27.852	28.681	29.538	31.545	26.091	37.754		673	16.853	20.924	20.308	17.653	19.209	16.324	20.016	21.016	15.983	12.959	16	13.617	14.806		673	22.404	20.113	14.012	14.353
675	19.01	20.583	15.69	19.051	11.798	18.981	12.733	26.812	17.045	26.086	22.157	18.514	18.314		675	36.316	35.95	37.5	29.656	33.093	35.938	24.686	33.754	25.736	30.538	35.568	33.432	33.836		674	17.934	12.253	16.636	13.653	20.267	16.485	16.371	21.297	17.033	13.939	18.152	13.364	17.565		674	18.726	13.682	13.875	14.039
676	11.312	19.298	25.619	18.911	9.326	19.827	15	18.656	21.818	17.914	21.647	16.417	18.196		676	30.392	27.125	33.45	24.281	33.5	34.458	21.588	30.967	25.778	34.787	32.682	31.977	25.328		675	23.081	6.443	20.57	22.042	21.663	13.382	21.452	19.445	13.833	17.173	18.152	13.411	13.516		675	25.507	14.152	12.837	20.422
677	15.01	20.905	14.476	16.987	15.899	17.385	15.6	23.578	20.727	20.686	22.686	19.208	22.98		677	30.342	31.438	31.8	31.781	30.209	37.625	24.255	31.475	30.319	25.212	37.75	29.659	32.754		676	15.478	30.709	18.617	23.417	28.465	16.191	11.177	11.719	13.8	17.888	18.861	10.626	12.194		676	21.11	14.53	19.375	12.843
678	17.49	20.821	20.048	14.975	15.809	17.731	14.967	27.688	18.341	17.586	30.137	21.528	18.824		678	35.278	37.275	32.55	24.375	23.628	35.969	25.039	25.246	26.736	28.763	30.159	26.75	27.115		677	13.449	33.595	16.841	16.069	11.012	11.824	13.919	16.891	15.333	12.571	13.215	11.056	15.323		677	22.918	15.066	10.25	13.235
679	17.052	23.583	21.119	21.595	11.393	20.673	11.083	19.766	26.773	16.6	26.137	18.486	23.784		679	34.57	36.138	27.95	29.594	28.058	46.76	22.961	27.033	29.333	32.463	36.318	29.023	28.131		678	14.912	37.835	14.336	13.681	14.535	14.544	12.048	15.656	8.85	13.102	11.57	12.766	20		678	25.507	18.053	15.663	16.824
680	12.885	20.405	21.738	14.481	16.124	21.865	16.367	17.609	21.409	17.029	27.137	19.417	12		680	33.848	31.8	28.583	33.906	26.977	37.24	20.333	27.607	24.944	27.425	30.409	24.045	33.049		679	16.544	43.013	15.252	18.111	14.349	20.309	12.387	15.273	9.85	18.714	11.924	14.252	14.194		679	36.164	18.834	18.337	15.745
681	14.594	22.012	22.738	16.253	11.034	11.942	12.417	13.922	23.705	19.1	27.98	19.792	12.902		681	32.949	35.75	28.283	40.656	31.942	39.802	22.647	29.541	27.861	33.425	37.636	26.773	32.164		680	16.485	33.848	13.439	12.208	12.709	25.426	14.5	15.359	13.883	16.602	12.127	13.467	16.435		680	31.589	16.742	17.987	9.824
682	15.823	20.214	16.143	14.557	16.506	23.827	19.5	16.953	30.682	16.529	30.647	19.306	25.51		682	36.43	36.65	32.933	28.344	34.535	38.771	22.745	27.738	28.222	26.35	29.545	37.523	32.639		681	21.375	28.063	13.187	12.319	17.733	15.162	11.548	18.602	11.883	18.827	10.722	11.981	18.194		681	26.37	14.033	22.175	11.059
683	14.26	20.321	16.524	19.405	15.685	17.327	12.183	27.359	17.682	22.357	17	22.042	17.412		683	28.241	33.65	31.183	45.469	30.698	38.406	22.431	32.033	26.361	28.1	41.614	32.682	31.787		682	14.838	33.924	16.215	12.625	17.035	11.324	14.306	16.914	14.5	23.755	12.671	15.953	13.806		682	24.384	15.702	14.562	16.941
684	16.031	23.095	21.595	20.899	16.775	18.154	13.35	23.531	12.114	24.529	19.353	21.097	13.922		684	30.734	31.25	33.117	33.375	31.279	41.896	28.412	28.23	25.764	31.775	31.909	32.682	30.639		683	19.103	18.962	15.103	18.333	16.86	11.853	13.806	14.125	21.317	19.296	8.127	9.243	16.468		683	29.664	16.841	19.763	11.667
685	15.938	20.131	26.524	19.19	21.382	13.673	14.817	20.438	8.545	14.914	11.686	21.333	16.118		685	33.241	35.812	35.117	35.969	29.326	32.979	23.765	29.033	35.014	30.025	42.682	38.727	28.967		684	16.647	20.633	15.701	14.292	17.07	11.794	17.194	15.398	18.767	12.765	12.861	16.075	18.629		684	22.89	16.132	18.4	17.196
686	13.729	20.631	17.548	15.367	12.708	15.808	17.983	18.641	13.614	22.114	17.51	18.042	19.059		686	36.734	32.438	31.55	39.375	28.756	42.615	31.353	29.934	29.306	30.663	37.75	32.591	28.18		685	20.779	31.937	17.589	23.014	12.523	11.647	12.645	15.711	14.35	13.939	12.101	15.178	13.774		685	32.377	11	11.438	15.824
687	9.323	18.845	26.095	14.848	13.685	21.019	17.583	22.234	12.932	27.243	29.784	16.153	28.49		687	32.38	28.45	26.317	41.438	33.593	34.042	29.608	27.443	29.625	27.175	31.773	35.909	30.049		686	17.206	30.38	16.187	19	11.779	12.853	19.984	12.57	24.367	20.133	22.063	12.551	15.419		686	26.87	15.424	16.812	14.225
688	11.719	15.69	19.095	11.848	13.056	13.962	8.5	18.547	21.295	20.471	28.373	10.056	25.02		688	32.785	41.425	28.817	37.938	29	34.76	26.059	31.951	29.167	23.45	29.932	34.909	28.803		687	13.691	35.241	13.364	16.583	14.128	16.412	14.016	14.281	11.75	11.796	13.076	13.692	14.21		687	27	16.119	15.363	10.873
689	19.073	20.702	17.214	27.253	15.461	25.308	17.05	17.156	10.477	16.414	14.745	18.361	14.176		689	31.519	39.688	29.567	26.531	25.395	35.469	26.471	32.098	25.833	28.625	36.25	28.136	25.689		688	13.566	28.468	14.243	9.375	14.57	11.529	14.629	15.188	15	14.714	14.063	13.832	15.468		688	31.267	13.411	21.075	18.49
690	16.01	21.536	15.31	19.241	12.742	22	8.117	22.203	16.136	12.929	12.98	24.056	20.451		690	32.278	35.112	29.533	34.75	39.919	41.302	22.098	36.082	27.944	30.025	38.386	23.795	36.721		689	15.507	38.582	15.738	13.444	13.047	14.044	13.419	11.625	13.233	11.194	13.38	13.271	11.952		689	29.685	16.669	19.112	15.961
691	13.594	21.667	22.476	16.899	19.753	19	11.167	21.125	25.136	25.657	14.569	19.236	25.667		691	32.405	35.188	33.25	31.875	33.523	33.771	24.333	30.721	26.958	25.163	38.841	30.682	28.852		690	19.868	28.494	10.617	12.875	14.64	12.162	15.645	15.75	15.5	16.633	12.962	11.383	17.742		690	25.719	14.497	25.612	17.48
692	18.802	18.833	24.333	15.608	15.011	12.75	22.917	18.75	17.636	15.871	21.98	22.736	17.588		692	31.696	28.688	28.033	29.219	29.581	38.646	22.49	35.689	28.222	31.75	30.318	30.727	30.934		691	15.838	17.114	18.43	13.597	13.198	15.456	11.742	20.281	13.667	21.99	11.278	8.841	13.613		691	27.178	15.411	13.2	12.971
693	11.615	20.738	21.952	18.81	16.764	14.865	18.5	16.828	22.136	18.643	26	24.333	19.353		693	27.646	27.538	30.817	31.438	36.57	37.229	25.608	27.639	24.403	24.438	28.159	32.841	29.328		692	17.478	34.405	16.477	16.903	17.116	8.515	23.21	17	18.333	15.745	12.557	11.813	12.629		692	27.589	17.238	10.525	16.284
694	18.312	19.107	26.5	14.911	13.472	19.404	15.8	16.234	11.409	13.586	24.098	16.042	24.549		694	34.962	33.85	32.367	27.531	29.686	38.104	23.255	31.656	24.833	28.663	32.5	31.682	29.541		693	17.897	26.57	15.495	12.806	17.279	17.206	16.242	21.922	11.217	22.878	13.013	13.495	13.677		693	26.062	15.338	17.25	12.118
695	17.104	23.345	19.357	18.304	12.899	12.885	13.783	29.641	15.295	18.457	22.922	18.681	18.98		695	33.848	31.038	32.2	24.094	31.744	37.573	24.451	27.951	24.708	29.638	30.977	22.364	25.902		694	14.118	18.861	16.065	22.181	12.965	21.015	18.371	17.164	12.783	13.633	10.722	14.673	11.048		694	25.829	15.523	16.038	9.99
696	12.5	14.762	13.048	18.152	18.753	11.75	13.3	12.438	9.932	17.886	22.941	15.681	25.412		696	32.266	33.588	27.767	26.281	31.709	36.427	21.333	34.836	29.292	25.675	41.182	28.318	30		695	17.287	28.987	18.766	18.208	13.477	5.706	12.032	20.492	11.183	15.357	16.228	12.084	18.548		695	25.507	18.57	25.325	15.245
697	18.646	18.964	16.476	21.62	12.888	21.654	11.633	13.719	14.25	17.829	22.706	23.819	15.49		697	30.81	30.75	29.367	39.5	32.221	37.344	23.608	36.131	28.528	26.513	24.455	33.341	29.197		696	14.5	19.899	19.935	15.208	21.36	13.471	12.661	21.414	9.467	14.939	16.063	10.766	16.161		696	24.568	15.417	19.487	11.608
698	14.75	15.762	6.81	18.595	12.056	11.077	17.583	12.109	18.227	23.714	17.392	20.167	19.176		698	37.392	33.825	26.35	35.281	29.512	34.5	23.216	28.672	26.889	28.562	29.864	29.318	30.393		697	15.228	21.076	13	17.361	16.884	11.206	14.403	18.469	17.783	14.082	12.557	10.944	13.081		697	20.034	16.311	13.863	16.353
699	9.792	16.619	20.762	14.076	12.899	14.25	12	16.906	16.5	13.929	18.686	25.556	17.706		699	27.316	31	30.833	32.125	28.07	39.146	26.725	26.656	26.653	29.688	37.523	26.432	30.967		698	18.588	25.886	12.308	14.069	19.488	13.279	14.145	15.664	11.433	20.02	17.924	13.215	21.839		698	24.021	20.563	14.337	13.647
700	17.604	12.548	23.5	10.608	15.427	13.25	9.833	21.406	22.682	17.886	17.98	20.389	28		700	32.709	34.45	37.617	28.969	29.047	39.583	23.294	32.18	30.028	29.325	29.932	35.227	34.492		699	15.699	25.785	12.364	13.667	16.116	15.735	14.403	12.203	10.517	15.112	9.367	11.953	16.565		699	22.432	12.377	14.5	14.275
701	15.188	13.393	14.667	13.975	10.112	16.154	15.417	16.5	16.432	16.014	20.784	27.986	19.294		701	28.734	30.038	28.383	34.469	29.826	40.938	24.314	32.18	30.875	25.975	25.023	29.523	31.246		700	20.559	21.392	11.916	13.292	14.686	14.235	11.903	15.797	17.583	12.194	17.633	7.813	13.21		700	15.295	11.609	18.888	13.029
702	11.469	21.393	31.024	18.734	12.449	14.135	13.883	23.406	17.818	23.114	19.51	15.708	17.667		702	33.38	36.188	29.817	36.719	27.767	38.646	22.196	32.508	25.875	26.55	27.409	28.318	32.869		701	14.103	14.747	17.28	24.208	15.128	18.294	11.435	14.352	12.617	19.153	14.443	8.897	17.984		701	18.733	17.457	18.55	24.147
703	21.771	17.964	17.69	19.051	21.18	22.981	12.983	17.766	24.955	13.671	22.471	25.708	25.784		703	30.456	36.763	31.333	35.938	30.558	42.812	27.961	34.016	25.403	25.562	32.886	25.75	33.344		702	17.625	15.949	18.85	15.028	12.07	10.088	7.258	15.672	9.617	12.786	11.949	11.981	13.452		702	22.13	19.285	20.237	17.275
704	20.719	17.25	20.476	20.114	14.36	22.346	12.25	28.156	15.818	17.171	25.216	26.264	12.549		704	33.937	31.5	28.4	28.969	28.198	36.427	24.216	30.869	25.681	33.425	28.136	34.773	26.918		703	18.154	16.405	12.645	15.417	14.453	13.544	13.145	10.016	16.283	18.694	8.671	9.729	16.887		703	21.219	17.689	13.425	17.314
705	14.438	26.917	17.548	18.987	13.258	21.019	14.917	21.656	22.659	21.557	31.392	21.375	21.843		705	41.43	40.013	28.217	26.938	30.419	38.083	29.314	28.23	26.292	28.45	29.795	27.955	35.279		704	16.904	17.304	21.85	19.111	11.384	9.691	14.855	14.242	10.3	10.776	15.823	12.477	23.79		704	16.76	14.649	11.663	15.01
706	23.49	27.119	11.071	23.089	13.315	19.385	12.7	22.516	24	26.871	24.608	28.472	14.863		706	35.038	35.975	34.217	32.719	35.233	36.26	22.51	28.852	28.472	27.825	32.091	34.682	24.721		705	11.596	18.911	12.907	15.972	17.023	13.838	12.758	18.68	11.95	10.612	8.861	9.692	18.565		705	17.856	12.331	10.2	13.971
707	12.604	27.369	23.476	16.418	20.517	16.269	23.167	23.312	16.182	28.429	21.059	29.569	18.824		707	29.316	35.1	26.167	23.5	29.058	32.802	23.745	28.311	30.486	31.95	38.545	23.114	23.557		706	13.713	18.911	21.065	12.153	13.895	10.412	9.532	20.688	20.95	13.888	12.241	11.196	16.065		706	19.274	14.079	15.325	15.598
708	16.698	19.845	21.667	17.316	19.034	22.462	14.683	19	20.659	17.643	26	27.181	18.373		708	35.81	31	31.567	30.031	29.14	30.146	28.216	25.82	26.25	31.837	30.318	25.295	32.525		707	16.757	16.266	16.991	15.597	9.86	17.191	14.145	18.641	12	12.112	17.038	8.682	17.226		707	14.356	15.768	16.112	15.549
709	12.875	18.25	16.31	14.924	15.82	21.365	15.517	23.625	20.227	20.343	30.843	23.875	22.235		709	33.127	33.7	29.333	33.469	34.174	45.208	24.235	24.574	31.792	28.7	36.114	24.432	26.705		708	13.39	19.671	16.551	16.083	15.279	11.691	17.565	10.758	13.75	15.735	14.886	11.402	9.484		708	16.377	14.682	18.413	14.265
710	17.729	12.643	23.095	19.481	17.742	14.327	10.633	24.656	26.386	18.557	21.137	18.417	21.863		710	27.114	31.538	27.617	28.156	30.674	33.896	26.275	31.41	26.486	29.75	37.091	31.75	29.557		709	19.272	16.785	12.738	8.222	14.512	14.618	9.661	18.461	18.433	15.918	15.367	12.907	14.032		709	18.966	13.907	14	14.618
711	13.292	19.881	25.31	21.595	15.517	13.942	15.333	16.094	19.682	20.629	18.627	18.458	17.314		711	35.266	34.037	28.733	27.656	31.663	31.469	23.51	28.213	28.181	27.325	30.295	26.727	27.918		710	12.125	22.038	16.72	12.25	15.105	7.015	15.613	10.672	9.767	14.286	8.835	10.411	10.161		710	14.459	14.715	16.788	14.48
712	14.677	18.452	19.167	18.101	14.663	18.346	14.433	27.047	25.364	16.871	22.412	17.819	20.137		712	35.342	31.163	29.117	29.969	34.733	36	29.275	25.557	27.139	28.087	35.727	28.409	29.459		711	19.699	22.646	18.028	21.625	13.628	13.088	17	17.508	13.217	9.439	11.19	10.776	12.774		711	13.952	20.861	9.087	12.971
713	14.771	24.429	19.286	19.367	16.978	16.25	11.95	16.281	19.659	25.414	23.961	17.847	18.588		713	32.316	29.65	29.633	37.594	35.267	34.292	24.196	33.607	24.486	29.15	34.023	35.909	32.082		712	14.551	20.127	17.505	11.431	17.721	10.75	13.194	12.078	19.483	13.602	14.861	11.589	15.419		712	18.281	19.914	10.762	10.598
714	17.469	18.81	19.929	18.747	11.539	20.346	18.933	14.797	18.568	26.229	20.843	24.694	21.353		714	32.62	31.75	30.6	27	32.384	35.573	21.922	33.443	25.917	32.237	34.432	31.75	28.705		713	17	14.051	13.308	12.111	13.221	15.103	14.306	19.594	19.25	17.949	11.38	9.589	10.935		713	16.89	19	14.975	13.441
715	18.927	24.988	24.548	19.722	13.371	14.154	14.267	20.953	17.318	21.957	16.333	21.833	23.235		715	33.494	35.588	24.683	33.688	37.605	40.823	25.961	29.951	30.75	28.25	42.114	32.727	32.18		714	15.228	21.215	12.888	11.889	18.302	9.559	11.097	10.898	12.317	8.776	15.848	12.252	10.952		714	14.37	13.901	11.812	15.157
716	13.01	24.595	15.452	17.937	13.573	17.462	18.083	31.125	18.409	23.957	35.196	28.694	21.569		716	36.165	29.975	35.133	26.438	29.849	42.208	21.353	30.721	32.153	26.7	36.591	27.068	35.492		715	13.632	13.481	14.019	10.778	9.012	11.544	20	12.984	10.483	12.857	13.468	10.645	10.306		715	15.404	20.04	18.225	13.539
717	17.521	19.881	30.81	18.747	22.371	28.596	16.25	22.234	26.114	19.686	22.314	23.153	22.706		717	34.861	33.95	24.25	26.594	34.965	41.542	29.118	31.508	26.931	27.375	37.341	33.273	33.557		716	11.566	12.557	12.888	11	9.186	14.897	15.532	16.211	13.417	14.816	15.443	14.888	11.871		716	14.411	13.026	14.413	13.588
718	23.135	25.321	24.476	22.481	14.685	36.365	22.233	23.5	20.341	22.3	21.02	17.319	27.725		718	34.215	33.6	32.983	28.062	34.535	35.438	24.804	29.115	27.431	31.75	32.5	40.545	35.377		717	14.338	15.354	19.299	13.014	13.663	9.809	16.935	15.203	19.083	9.755	13.468	10.617	12.323		717	16.103	13.775	7.412	12.735
719	15.635	24.131	42.286	18.291	18.483	55.308	16.4	9.688	28.205	24.986	20.157	23.389	15.882		719	34.747	29.737	25.883	30.438	31.744	40.688	28.588	23.508	27.125	28.938	34	28.523	29.426		718	16.434	16.62	14.589	16.333	12.267	9.809	15.839	14.625	10.85	15.633	19.203	11.589	10.016		718	13.514	14.854	9.762	18.676
720	13.312	19.738	44	18.354	20.528	41.519	7.95	29.234	20.955	21.543	24.098	10.889	19.196		720	34.608	31.675	29.25	28.219	30.512	39.562	26.451	34.361	27.014	26.263	32.295	37.114	35.508		719	14.404	12.418	13.28	14.944	14	15.706	18.258	15.977	8.467	9.092	12.608	5.738	17.452		719	15.849	14.755	12.925	14.363
721	18.073	18.762	42.976	20.19	19.674	40.731	20.15	29.188	14.477	23.286	19.431	11.583	18.549		721	36.848	30.288	34.933	37.125	30.616	41.365	20.392	26.18	32.625	30.712	29.909	30.591	28.541		720	12.213	20.544	18.636	15.403	11.581	18	17.371	14.961	14.783	11.163	19.633	11.86	13.855		720	15.466	18.503	16.675	12.235
722	25.417	17.762	62.786	19.291	18.742	54.135	15.8	23.922	24.227	30.357	20.941	28.181	26.137		722	31.076	29.737	31.75	30.531	32.547	31.615	29.627	25.066	30.069	29.175	32.864	32.068	27.525		721	13.875	19.215	11.355	12.014	12.965	9.618	13.806	17.031	15.967	12.592	9.253	10.944	11.774		721	14.801	16.828	18.712	17.922
723	16.375	17.036	74.095	16.633	19.73	58.654	9.267	24.062	26.295	22.514	24.745	16.222	18.706		723	32.278	33.8	32.317	25.906	31.744	29.365	28.039	26.951	26.944	28.163	35.5	31.068	31.393		722	18.176	10.481	15.075	14.611	19.733	10.882	14.661	13.102	14.467	20.306	12.532	13.794	14.774		722	15.075	15.689	13.875	19.441
724	16.26	15.25	48.595	21.823	25.798	61.481	10	17.562	26.864	18.271	18.784	15.111	18.255		724	30.848	29.312	27.4	30.406	35.058	33.677	24.451	31.836	29.278	32.75	38.909	29.841	37.525		723	16.324	7.911	15.654	12.514	20.5	12.353	20.016	18.531	14.05	10.786	9.759	10.944	14.274		723	13.445	13.762	8.575	15.49
725	16.906	28.69	46.381	24.266	14.966	44.615	13.667	19.5	16.364	20.471	21.824	17.361	20.098		725	37.304	34.525	33.633	25.875	34.5	33.417	29.333	32.197	29.153	32.612	38.045	29.932	26.82		724	15.794	14.658	13.393	14.292	20.64	14.162	16.145	14.242	8.967	20.194	13.962	9.477	16.226		724	14.281	12.821	6.875	17.127
726	15.688	17.071	49.214	15.203	22.584	43.75	16.5	20.406	23.477	26.1	23.804	13.736	21.882		726	35.987	31.6	29.683	27.781	29.14	32.938	21.333	27.033	27.722	27.987	28.25	33.955	31.984		725	17.404	21.848	13.944	15.319	21.337	10.853	14.677	18.219	13.467	10	11.038	10.841	11.887		725	15.007	11.046	7.225	10.657
727	19.5	20.31	65.143	13.582	15.022	46.327	17.283	18.734	17.364	29.214	20.353	20.431	17.627		727	29.291	37.013	28.8	26.156	30.477	28.417	23.216	35.18	25.306	31.375	33.591	36.273	38.459		726	19.243	18.608	11.85	12.944	19.43	19.662	9.984	19.219	19.2	12.092	13.063	10.224	18.113		726	15.801	17.854	14.163	9.373
728	17.646	21.155	56.714	16.759	13.191	45.808	17.783	29.078	16.705	26.843	30.235	22.583	21.078		728	31.823	34.963	29.583	34.844	29.791	39.469	24.725	26.18	28.083	32.037	31.273	25.364	27.623		727	19.11	19.456	11.486	16.986	23.116	10.809	8.145	17.766	14.517	14.847	14.063	12.411	12.5		727	20.795	18.96	13.262	15.127
729	17.135	18.226	43.286	12.025	22.225	54.538	16.35	24.297	20.682	19.586	23.569	14.681	26.059		729	30.747	33.9	30.867	37.812	29.663	42.354	23.667	32.508	24.917	32.338	32.523	27.227	29.475		728	15.375	22.797	14.299	15.458	18.36	11.779	16.242	18.086	15.733	14.969	12.392	9.252	13.935		728	23.959	19.338	10.062	16.804
730	16.76	17.333	50.762	25.696	17.236	51.962	21.767	21.297	18.955	19.414	22.686	18.042	13.412		730	33.797	29.975	36.383	27.25	31.465	36.042	26.118	35.607	29.278	27.413	32.841	27.477	25.967		729	14.118	14.025	13.065	13.972	23.186	14.118	12.758	11.102	19.467	12.224	10.911	10.785	14.645		729	35.418	18.94	18.737	16.529
731	18.583	22.202	59.405	31.19	20.584	68.942	18.817	26.219	14.295	26.5	20.157	20.389	24.686		731	28.139	32.55	33.217	40.375	27.767	42.115	23.98	29.951	31.486	26.938	32.227	26.227	30.508		730	18.743	17.456	12.533	15.417	20.907	12.206	15.371	14.328	6.383	14.153	16.949	10.673	11.581		730	32.87	17	20.587	17.245
732	19.021	19.94	61.214	15.101	19.258	46.231	9.917	25.922	27	18.386	23.529	25.042	39.333		732	34.051	34.35	41.667	29.5	30.221	35.438	26.451	28.754	27.236	26.625	29.455	36.364	30.967		731	15.265	15.519	14.738	15.181	21.581	11.132	12.129	15.672	17.467	9	13.278	6.794	21.29		731	39.63	17.709	9.925	15.245
733	12.719	13.833	56.381	20.152	16.64	51.288	18.617	18.531	22.727	21.1	16.765	21.347	11.216		733	35.266	33.175	25.517	32.281	37.198	36.406	23.804	25.803	28.097	37.412	35.295	25.159	27.836		732	16.956	17.139	10.925	17.597	19.453	12.544	15.371	16.766	17.083	15.337	13.076	10.056	17.065		732	29.836	21.245	18.562	14.245
734	17.208	18.929	53.429	15.646	21.562	50.385	11.967	27.734	22.045	19.557	29.373	13.75	22.667		734	37.608	30.438	25.5	37.594	35.767	35.312	22.961	28.934	33.431	23.725	33	26.136	26.066		733	17.184	11.241	18.037	12.736	14.826	8.5	10.661	19.203	19.783	15.99	8.924	7.29	11.855		733	31.404	14.861	19.65	11.853
735	11.219	18.619	46	17.152	13.056	55.846	19.35	17.656	21.182	25.657	16.373	17.222	16.255		735	28.848	33.987	27.65	33.594	25.023	37.729	22.176	29.557	27.069	28.525	27.023	31.25	36.164		734	15.176	12.646	15.29	12.681	19.279	11.426	19.871	16.328	16.133	16.949	16.354	8.411	13.726		734	33.39	16.205	19.487	15.206
736	7.312	12.524	40.548	21.772	16.865	55.212	12.233	26.672	18.318	15.986	19.98	17.875	20.549		736	32.949	32.588	38.3	23.75	31.105	34.458	23.824	25.721	29.833	28.25	27.273	30.091	28.557		735	17.125	18.633	11.888	17.819	22.337	12.779	10.79	17.086	14.3	14.541	13.734	7.832	21.274		735	25.384	17.722	17.587	14.412
737	14.219	17.286	27.786	26.316	16.854	54.577	12.383	21.109	28.659	26.829	22.235	27.569	26.51		737	32.57	30.587	33.933	34.156	28.616	30.24	27.902	31.197	28.361	25.312	31.023	25.591	30.426		736	21.522	20.81	16.972	11.375	26.57	12.632	14.065	21.312	16.917	14.949	18.127	10.757	25.565		736	34.473	23.199	13.962	14.725
738	23.073	15.357	44.19	23.975	20.382	47.904	16.583	21.359	29.409	18.8	15.471	18.444	19.431		738	31.785	35.188	29.15	27.906	28.837	39.25	25.902	29.574	35.833	28.263	22.727	24.409	33.869		737	18.985	19.823	19.299	17.292	18.128	16.338	13.403	16.914	20.817	16.561	13.557	8.85	10.903		737	41.699	14.523	19.962	17.51
739	14.802	18.274	24.833	18.873	20.056	45.308	10.217	22.266	26.091	17.471	25.529	12.819	13.392		739	35.468	32	29.467	37.312	31.174	28.552	27.294	29.59	31.222	30.388	36.977	29.045	26.738		738	21.978	26.443	16.458	11.694	16.407	13.647	14.435	14.586	22.067	21.388	14.443	11.523	20.903		738	35.726	17.291	16.237	13.52
740	13.552	14.131	39.167	19.165	23.483	29.481	13.633	15.297	14.568	19.014	15.294	20.681	25.157		740	31.367	34.75	30.917	34.625	27.953	32.646	27.784	33.098	26.194	26.938	29.682	31.864	30.508		739	15.868	20.253	20.467	15.778	24.349	12.882	20.113	21.906	34.883	20.306	11.937	15.533	14.774		739	30.952	15.987	18.862	15.647
741	13.417	14.857	37.048	28.494	23.73	37.192	11.55	21.594	22.205	26.057	27.627	20.167	23.039		741	33.392	33.562	32.433	27.969	28.605	35.271	24.118	31.344	28.944	23.913	30.182	28.477	30.492		740	16.184	31.101	13.738	14.972	22.14	10.044	15.694	17.164	27.833	14.949	16.063	14.374	14.452		740	36.418	13.159	14.35	14.147
742	12.031	17.155	33.024	16.152	19.337	42.558	10.3	14.547	17.795	17.243	16.784	17.514	20.686		742	41.684	29.663	31.433	31.156	26.198	29.531	19.627	34.885	29.944	24.038	30.386	29.5	32.295		741	12.824	23.329	16.439	17.042	25.291	14.662	15.048	17.836	24.617	12.704	9.937	12.215	19.532		741	38.411	16.556	18.475	14.01
743	15.854	23.095	35.857	24.582	12.169	42.788	12.767	22.062	14.864	23.329	19.588	19.778	25.412		743	30.342	25.225	30.15	34.562	29.581	31.938	24.882	29.672	27.903	31.975	37.091	35.977	34.508		742	26.36	16.494	19.785	16.028	15.744	10.956	17.048	16.289	24.083	15.582	11.329	9.85	13.435		742	31.103	20.954	14.85	21.284
744	17.073	15.488	27.857	18.899	20.337	32.712	18.2	19.984	24.5	25.886	17.608	19.139	32.294		744	30.354	41	32.283	29.781	28.14	29.115	21.49	32.574	23.694	29.575	41.295	34.773	37.082		743	14.926	21.177	20.355	16.111	28.884	12.647	19.758	16.031	31.683	10.418	15.949	17.542	13.194		743	35.945	11.026	9.462	15.402
745	14.958	16.131	30.119	18.949	12.742	35.346	23.25	21.562	19.432	19.014	22.294	13.347	20.471		745	35.241	28.55	27.95	25.125	32.244	28.562	24.824	27.656	30.181	25.438	34	35.114	30.934		744	14.64	18.43	19.542	9.764	21.965	19.882	15.742	20.422	23.8	14.031	12.924	10.813	20.21		744	38.747	13.013	16.925	16.98
746	21.427	28.512	21.452	17.43	12.067	35.942	11.517	24.906	21.727	25.857	18.294	15.694	19.51		746	31.177	38.55	33.717	28.719	32.826	35.094	23.686	36.738	24.861	26.112	30.727	29.136	33.262		745	17.184	15.873	24.131	14.806	17.267	18.176	12.355	17.102	17.983	14.908	15.709	12.542	15.129		745	38.562	17.126	17.438	13.01
747	12.042	21	22.238	34.43	16.64	40.635	10.85	20.578	23.091	14.557	21.941	25.167	19.569		747	35.747	35.35	32.133	29.438	35.872	33.26	25.176	33.246	24.861	26.975	35.523	25.614	32.525		746	20.787	20.797	35.234	18.903	19.884	9.794	17.774	16.234	22.333	12.224	16.759	11.981	11.726		746	26.932	15.464	16.312	22.245
748	17.771	15.726	36.571	23.215	17.528	34.192	12.133	26.688	22.023	17.814	20.745	20.708	22.333		748	37.025	31.075	30.167	30.031	31.395	31.469	24.451	24.459	27.083	30.175	28.614	30.636	31.459		747	15.25	15.696	27.29	14.569	14.721	12.529	16.581	15.523	14.633	17.224	14.443	11	13.484		747	28.068	12.51	17.462	12.853
749	19.01	17.286	22.429	28.291	12.034	24.058	10.417	18.5	34.409	20.643	14.118	16.069	25.235		749	34.671	28.663	24.617	33.906	32.709	31.49	22.745	33.672	23	26.462	34.136	26.659	29.59		748	16.596	14.886	26.776	15.986	18.302	11.809	12.565	13.891	27.6	15.929	14.848	11	13.419		748	20.692	17.848	14.587	15.343
750	12.354	15.393	20.714	20.38	15.067	48.519	18.783	15.172	18.364	16.286	20.569	19.653	18.235		750	30.722	32.1	26.1	24.875	31.326	30.146	26.98	23.754	31.042	25.025	33.295	33.386	28.148		749	20.243	16.873	38.168	14.792	13.163	8.941	22.161	17.773	26.2	14.612	11.734	8.374	16.129		749	20.74	17.331	20.362	16.657
751	20.771	19.012	29.286	20.203	23.382	21.538	11.3	17.453	19.477	20.357	28.686	18.458	16.922		751	34.772	31.538	30.2	32.438	27.605	30.115	22.667	27.902	31.639	30.138	34.205	31.318	30.443		750	17.125	11.861	23.234	13.236	16.709	9.588	14.774	17.195	20.65	15.439	19.494	13.981	15.484		750	23.527	13.848	14.637	13.088
752	16.812	18.369	26.071	24.62	17.989	24.654	17.567	18.297	20.341	18.571	23.078	21.194	19.863		752	34.291	34.775	30.75	26.938	29.326	35.812	22.745	28.82	26.139	31.65	34.136	26	36.295		751	17.507	22.19	32.15	11.222	18.349	14.838	12.887	15.43	16.433	20.316	10.81	11.729	16.968		751	24.082	15.358	13.413	16.02
753	11.969	22.357	28.452	22.81	10.416	33.923	11.983	18.047	19.886	17.457	14.471	12.597	13.176		753	31.797	28.3	30.6	30.594	33.674	33.552	27.588	29.541	28.333	24.875	44.909	27.909	31.344		752	16.963	14.582	23.944	15.361	17.512	7.956	14.5	11.836	21.267	14.133	12.949	12.43	12.242		752	24.925	15.166	12.413	17.863
754	16.375	19.857	25.333	18.266	12.225	22.288	10.667	13.359	17.364	22.757	23.843	23.236	16.745		754	32.633	33.362	29.917	22.031	34.151	32.885	23.588	33.77	24.625	35.275	25.341	34.705	30.689		753	17.985	24.063	29.785	16.597	23.058	12.176	13.532	10.531	18.6	14.357	15.658	7.617	17.887		753	19.349	11.205	12.875	14.931
755	13.938	16.238	17.071	22.633	14.202	21.577	14.667	17.75	24.477	29.829	18.706	19.931	30.863		755	35.949	34.638	26.1	37.562	24.244	31.146	22.275	29.984	26.639	32.1	32.477	35.75	31.574		754	15.404	13.025	24.318	13.417	12.895	8.559	13.452	17.297	15.017	13.541	19.861	7.963	12.177		754	19.329	14.311	12.85	18.088
756	13.562	18.893	17.31	17.354	23.551	27.385	13.7	27.203	15.227	18.914	18.471	23.639	12.549		756	37.127	34.05	30.567	23.281	29.814	26.625	28.059	31.377	31.111	26.263	40.75	26.477	28.033		755	17.824	13.734	29.402	18.181	17.267	12.191	10.629	17.273	24.033	14.347	14.937	10.178	12.323		755	24.432	14.205	18.413	13.216
757	20.469	13.595	16.452	24.519	22.528	22.038	15.633	20.906	21.159	18.443	24.784	20.875	15.98		757	32.759	34.3	35.367	23.969	32.767	28.958	22.902	32.689	24.569	26.962	30.886	29.682	31.607		756	15.463	13.658	34.785	11.153	20.5	12.162	16.129	18.031	12.883	15.878	19.228	9.888	13.532		756	17.171	17.06	16.5	17.912
758	11.24	17.25	21.238	22.734	20.742	28.308	15.517	15.547	17.25	19.443	17.529	18.333	19.157		758	32.101	31.425	33.683	31.531	29.872	32.01	26.725	24.934	29.903	25.475	39.114	27.568	28.164		757	17.794	17.291	31.701	14.625	29.616	6.794	11.774	24.078	19.233	12.153	9.848	17.112	11.903		757	22.151	15.695	12.438	12.225
759	19.531	23.321	20.595	15.557	17.292	19.904	9.117	26.188	29.068	20.957	21.412	20.667	20.706		759	33.215	32.713	27.85	31.219	31.198	29.167	23.314	32.607	25.597	31.312	38.273	24.091	32.656		758	16.934	18.823	25.299	10.167	13.221	14.265	12.387	15.719	17.15	14.918	5.861	14.72	18.323		758	17.589	18.126	16.112	11.902
760	12.667	22.94	24.476	23.101	15.348	22.769	16.95	26.219	15.295	19.314	24.353	26.431	23.961		760	35.228	33.338	27.717	30.062	29.988	30.865	33.078	32.787	23.694	31.237	37	35.409	27.525		759	18.5	17.468	27.364	16.667	19.081	11.956	17.919	16.531	13.283	12.48	13.278	9.85	13.887		759	18.171	21.45	7.637	19.284
761	18.042	22.119	22.048	19.519	19.787	28.115	19.133	28.75	20.136	33.857	20.157	14.639	26.137		761	28.165	32.713	32	23.219	31.733	35.812	22.255	27.41	28.736	30.175	31.205	26.659	25.885		760	18.574	17.456	33.271	14.431	13.767	15.971	15.726	11.211	14.683	10.551	16.266	15.234	16.694		760	13.233	13.219	13.087	14.167
762	13.365	22.643	34.976	20.203	12.663	42.308	17.283	21.609	22.045	16.043	28.608	14.694	22.451		762	33.684	31.025	28.667	37.031	28.895	36.302	21.941	29.574	25.153	27.962	33.068	27.455	28.59		761	12.507	19.418	24.598	11.833	17.209	9.103	15.371	16.641	14.833	17.449	12.772	10.271	11.613		761	17.247	13.55	11.65	14.225
763	13.219	20.143	17.833	19.633	18.022	37.269	11.133	18.078	20.477	14.529	21.157	16.819	19.706		763	36.139	36.412	28.717	31.625	27.163	27.729	26.373	31.049	26.361	24.475	56.568	29.841	26.475		762	17.456	15.241	22.832	12.403	8.965	11.338	16.226	18.992	18.3	11.429	10.557	13.178	15.855		762	17.911	15.974	13.25	15.471
764	11.552	15.262	27.143	21.076	15.607	35.75	12.533	18.812	14.75	18.029	26	17.986	28.176		764	29.924	29.312	27.517	29.344	33.837	34.094	23.549	27.361	29.194	28.7	30.477	32.932	27.836		763	13.559	14.873	25.794	11.056	14.221	11.25	15.629	15.016	9.467	13.735	9.076	9.299	9.306		763	18.781	20.053	18	16.098
765	16.333	16.226	21.214	22.177	16.483	43.577	20.967	21.609	25.545	20.086	19.706	18.056	20.471		765	33.772	27.337	30.433	31.312	31.349	30.5	21.804	31.262	31.542	27.7	31.5	27.886	30.082		764	19.566	15.038	26.523	22.472	14.14	22.132	10.774	12.625	13.183	16.898	13.861	10.196	16.613		764	16.11	17.146	10.212	10.843
766	18.802	27.119	22.976	16.329	19.955	30.923	15.367	19.484	16.636	18.214	19.784	13.458	26.725		766	38.316	32	30.15	31.438	28.267	28.135	23.118	30.689	27.097	30.663	29.455	32.25	25.016		765	12.934	15.089	29.71	13.097	17.884	14.25	9.129	15.141	16.233	18.684	13.519	10.673	17.823		765	15.247	16.57	11	16.627
767	10.125	17.631	22.762	23.405	17.921	30.731	10.65	22.938	23.409	28.914	19.549	26.778	22.471		767	38.962	33.662	29.567	27.844	30.186	30.719	20.804	32.59	27.222	33.938	40.364	28.114	28.262		766	14.478	15.924	25.636	16.069	18	19.044	15.29	15.406	9.233	16.633	15.532	11.206	18.613		766	15.205	15.371	13.6	13.284
768	24.99	14.214	26.857	23.291	14.022	28.288	13.967	14.672	10.5	26.057	23.431	19.681	19.078		768	30.709	37.85	31.917	24.125	27	33.24	23.059	29.279	34.417	25.337	33.75	26.568	27.705		767	15.206	12.519	31.495	15.556	14.709	9.765	15.145	13.523	13	18.949	10.101	9.402	12.694		767	16.726	19.675	13.325	12.471
769	16.948	13.845	22.738	19.987	13.551	28.365	11.583	18.344	26.068	13.743	12.098	25.708	13.902		769	31.241	35.825	27.083	32.594	32.756	34.458	23.922	29.967	31.319	34.025	34.659	28.636	36.262		768	13.316	17.038	30.673	9.333	16.686	12.397	11.097	15.375	14.733	25.98	11.215	9.467	16.565		768	14.507	13.404	15.712	9.706
770	13.604	18.548	28.738	16.481	16.697	26.885	14.983	17.859	25.614	12.171	25.627	24.681	21.412		770	29.722	30.837	30.35	39.781	31.919	30.927	22.804	30.148	29.208	26.837	40.273	31.773	29.803		769	16.449	15.848	28.636	16.903	18.256	13.882	14.694	15.883	16.85	20.99	18.266	8.224	12.484		769	14.288	15.344	11.613	12.186
771	13.01	18.083	20.929	16.696	15.618	34	6.85	21.016	24.432	23.543	14.922	26.556	20.863		771	35.835	32.138	27.333	24.062	31.209	34.406	24.235	27.443	25.569	31.5	32.068	26.955	29.836		770	11.522	14.62	25.336	16.792	14.128	11.456	13.597	11.969	10.15	24.449	12.354	14.925	10.048		770	16.89	15.682	9.25	12.373
772	19.333	16.952	19.024	17.481	19.798	23.519	16.95	19.156	13.932	15.286	20.882	17.153	19.824		772	33.329	33.112	32.7	23.156	30.174	34.052	23.569	24.754	26.556	28.438	26.614	22.659	28.279		771	16.912	13.911	23.869	14.333	9.419	14	19.048	16.445	12.517	12.796	12.329	9.121	11.113		771	15.301	14.788	8.462	13.686
773	18.406	15.512	22.024	19.734	15.921	27.712	13.633	19.672	21.341	17.386	16.608	11.986	31.784		773	28.911	25.663	28.9	22.5	30.395	27.51	22.941	31.197	28.819	28.775	36.523	30.886	27.213		772	20.368	18.911	18.794	15.264	20.814	13.779	16.016	16.797	15	16.878	6.456	15.187	12.839		772	20.781	15.828	12.962	15.706
774	11.771	19.821	19.357	20.519	10.079	28.904	11.117	18.562	24.477	17.271	18.882	22.278	12.039		774	37.823	33.138	31.067	30.156	30.174	24.896	23.882	22.902	29.833	30.837	43.205	30.023	35.557		773	11.088	19.532	21.664	10.569	11.953	10.147	11.226	16.406	10.117	16.327	11.557	10.196	10.548		773	19.884	21.45	13.8	10.902
775	13.167	18.298	18.024	15.823	16.685	26.192	12.033	17.266	20.5	24.314	20.804	17.597	13.784		775	34.241	34.112	30.3	38.844	30.186	34.469	24.922	35	27.694	29.712	38.159	20.75	32.984		774	11.463	14.063	21.57	18.236	17	14.338	11.355	16.82	9.65	21.439	11.367	12.411	20.403		774	14.425	18.503	15.562	14.706
776	14.104	19.333	26.69	19.949	14.315	21.635	9.617	31.078	14.409	14.529	23.706	21.986	18.686		776	31.063	33.787	36.317	34.5	31.058	33.76	21.882	30.754	29.778	31.462	42.114	25.364	28.918		775	14.419	18.241	23.729	14.931	16.128	12.647	11.339	16.469	6.033	13.439	11.392	9.888	19.194		775	15.63	17.199	10.613	13.01
777	17.562	23.821	13.214	12.899	19.517	21.519	13.867	15.406	15.227	24.743	17.176	22.403	19.235		777	28.924	31.475	29.633	29.406	28.384	24.354	25.627	23.721	27.472	30.013	30.886	28.614	28.41		776	12.853	18.81	19.776	13.611	16.686	12.926	15.371	17.914	16.517	21.224	13.582	11.486	11.145		776	14.986	19.689	13.625	17.637
778	19.156	20.429	11.024	15.291	10.09	26.635	15.933	21.297	17.5	21	25.078	24.111	22.941		778	38.468	32.475	30.817	21.938	30.023	27.865	27.373	33.311	28.403	30.763	43.273	30.523	26.721		777	15.632	17.089	14.729	12.792	17.047	15.824	13.452	12.18	12.333	18.235	15.899	11.009	14.597		777	13.007	13.669	12.512	12.049
779	19.802	20.167	23.119	22.823	18.303	20.769	8.55	20.297	11.705	21.643	25.843	19.153	22.373		779	32.278	30.375	33.4	26.312	31.547	31.51	26.627	34.377	27.597	31.35	30.227	32.955	29.213		778	15.772	18.924	14.252	20.347	9.36	11.868	13.129	13.781	12.067	20.684	11.304	6.467	19.274		778	19.164	13.795	11.637	15.245
780	14.583	17.452	21.095	15.089	20.865	24.731	20.233	26.797	10.409	14.371	24.451	18.403	21.49		780	35.43	34.025	28.217	27.438	28.349	35.635	27.667	23.623	24.653	28.825	39.318	23.932	27.279		779	13.434	20.595	16.71	14.875	13.36	11.676	13.79	22.883	12.2	19.357	14.152	9.991	12.613		779	18.432	13.735	9.887	13.951
781	19.469	27.464	14.762	14.658	18.742	29.846	11.267	19.094	28.273	19.457	22.471	9.917	22.471		781	31.949	33.7	31.8	31.188	30.93	24.604	24.471	31.295	26.417	30.525	41.886	23.273	30		780	17.934	19.595	19.103	15.014	10.628	10.221	16.823	14.906	18.25	15.469	12.797	7.374	14.468		780	13.418	15.55	16.362	16.461
782	12.469	19.202	14.571	17.392	17.73	24.346	19.733	18.406	18.705	27.057	17.863	16.347	24.176		782	34.139	31.725	34.55	32.719	35.919	28.188	21.412	32.361	25.583	30.562	28.091	36.545	33.328		781	18.147	19.013	14.411	16.75	10.849	11.632	11.726	16.656	14.083	16.327	16.481	15.514	12.565		781	18.062	17.02	15.113	15.343
783	16.74	23.988	14.952	18.19	14.112	19.096	11.367	28.484	13.705	26.186	31.804	21.25	17.157		783	31.835	29.062	29.9	27.812	30.465	26.521	27.902	30.066	32.847	31.987	34.773	27.886	30.082		782	16.846	18.519	18.187	13	9.488	11.353	23.21	16.75	17.633	14.459	14.494	9.607	15.242		782	17.37	15.238	16.225	19.01
784	16.219	13.786	19.333	11.81	11.989	17.404	17.517	16.25	17.477	18.286	17.255	28.986	26.804		784	33.772	31.925	25.483	23.281	35.988	29.604	29.784	27.082	32.375	29.438	32.386	29.159	27.393		783	15.397	16.987	14.888	14.458	15.686	12.103	15.226	14.492	13.633	12.755	14.709	13.374	18.806		783	10.918	18.497	14.462	13.696
785	20.385	15.976	18.786	22.342	22.247	26.115	17.883	18.453	14.273	20.857	17.569	14.153	15.373		785	34.203	34.725	29.117	37.938	33.163	31.552	26.255	32.131	23.861	30.263	47.523	30.455	25.869		784	20.404	18.013	21.168	7.667	11.814	11.147	18.79	13.695	19.333	15.582	13.734	15.103	14.339		784	21.658	13.868	10.312	13.912
786	17.823	22.857	18.476	19.873	13.573	16.212	15.95	18.812	13.477	15.257	20.353	12.236	13.824		786	34.671	34.263	25.117	36.219	30.942	30.385	23.961	26.426	27.75	30.112	31.773	27.705	33.721		785	15.419	12.772	17.85	16.903	20.395	13.956	16.371	16.594	14.85	16.755	14.582	10.701	13.984		785	20.041	17.589	10.15	16.314
787	19.083	18.381	28.714	21.544	13.843	21.481	16.967	13.656	16.386	19.143	17.863	21.347	17.314		787	33.658	35.812	31.15	38.344	28.651	32.792	25.333	27.885	28.736	27.962	29.432	26.523	29.705		786	13.978	16.266	21.626	12.847	15.919	11.088	12.323	11.219	19.9	17.837	18.329	9.542	15.984		786	19.021	15.993	15.238	16.882
788	12.771	17.369	25.643	13.456	10.146	17.865	16.833	22.578	27.023	17.614	20.216	17.639	19.863		788	29.937	31.25	26.983	34.438	34.302	31.24	28.49	34.164	22.5	30.138	32.386	28.727	27.541		787	13.618	18.861	21.215	21.764	15.43	15.25	9.435	12.992	11.15	17.643	14.139	14.393	13.887		787	18.5	17.894	10.613	12.108
789	15.969	16.595	15.571	17.506	19.573	22.231	15.367	18.906	18.636	22.771	23.216	22.917	16.863		789	28.633	31.5	26.2	36.781	27.919	29.312	32.333	29.279	28.861	27.888	26.886	27.114	33.197		788	20.787	13.089	21.486	13.472	14.012	12.544	16.5	17.398	12.067	17.031	9.582	11.542	11.21		788	23.24	17.728	7.7	13.559
790	15.646	21.655	23.738	21	21.944	17.596	10.017	21.094	22.341	19.729	24.392	20.25	11.098		790	27.658	31.237	24.15	32.688	29.57	31.51	27.902	34.443	25.931	26.763	35.295	33.409	27.984		789	16.581	19.19	29.346	21.667	17.14	11	10.839	13.836	13.917	18.52	14.278	14.841	11.371		789	18.034	14.874	12.562	11.667
791	14.885	15.857	19.762	17.532	18.348	25.538	15.983	16.656	22.409	16.814	17.706	18.444	17.941		791	33.709	26.9	30.617	25.906	28.93	31.24	35.804	39.852	27.319	30.125	38.773	26.227	28.475		790	14.044	21.861	17.318	20	12.605	9.471	9.516	12.461	6.983	20.184	13.456	12.935	14.339		790	22.781	21.444	10.788	22.186
792	12.656	12.94	22.667	13.785	9.685	17.538	8.767	20.719	18.341	26.129	23.51	27.861	21.196		792	39.899	35.575	26.817	30.719	31.581	30.896	30.373	31.066	30.764	27.575	34.636	29.682	30.623		791	14.713	12.785	19.664	16.292	10.616	10.912	17.065	14.156	15.883	14.837	13.759	14.71	14		791	17.116	12.596	9.75	16.127
793	10.615	16	14.857	23.051	24.079	16.365	17.867	18.031	16.864	20.329	22.314	17.361	20.235		793	33.772	37.138	31.05	32.188	34.023	32.646	33.765	28.525	26.514	34.7	35.091	33.75	32.361		792	21.713	16.481	23.579	17.806	14.488	10.765	12.758	15.484	15.667	13.867	16.43	16.533	9.403		792	17.61	13.715	13.462	13.343
794	17.677	25.083	16.762	21.506	22.326	11.577	14.383	18.328	17.636	20.029	23.49	18.764	16.843		794	35.949	33.062	30.533	37.562	32.302	35.667	29.137	29.869	33.444	25.288	36.068	30.614	32.344		793	18.897	12.506	17.028	13.611	18.256	11.118	11.194	13.5	15.6	15.51	16.025	11.897	16.242		793	16.322	15.285	9.038	10.206
795	17.219	19.476	20.19	24.063	12.551	19.173	18.317	22.656	13	19.229	13.333	19.097	18.098		795	31.835	28.913	24.75	40.344	30.605	29.385	37.176	36.934	24.083	29.15	41.386	27.75	29.557		794	21.382	12.962	24.131	18.75	15.919	9.221	10.597	13.312	13.817	17.051	12.101	11.804	14.629		794	13.699	16.444	12.025	13.343
796	21.146	22.536	16.381	19.291	16.483	12.558	8.933	14.719	20.432	23.8	26.118	19.944	15.235		796	33.924	37.575	32.867	35.25	34.035	32.375	40.314	25.852	27.389	32.763	29.023	32.159	34.623		795	13.882	15.911	23.355	12.014	12	17.426	18.839	17.195	8.717	16.704	11.797	7.168	13.855		795	19.24	15.397	19.9	19.265
797	23.177	14.893	20.762	21.671	18.326	16	22.25	24.281	14.159	22.8	16.941	25.583	27.078		797	29.861	28.888	32.633	36.844	28.721	34.781	33.059	33.344	27.917	33.412	32.591	31.136	32.951		796	13.074	21.063	19.907	17.944	12.779	10.206	17.726	11.195	16.367	17.214	17.62	10.15	16.774		796	19.226	16.987	15.95	7.833
798	20.833	22.024	19.548	27.848	16.247	14.962	10.75	23.531	21.591	18.214	20.569	15.333	24.627		798	31.354	30.062	26.533	36.094	33.477	32.125	39.882	31.164	24.736	28.325	41.795	28.341	28.492		797	14.956	15.582	20.645	13.847	18.36	18.426	15.79	17.016	11.267	15.714	16.797	7.729	10.194		797	19.541	15.245	10.163	10.137
799	16.219	14.607	24.762	25.633	17.517	16.154	13.45	19.172	15.705	24.586	13.353	11.319	26.275		799	35.177	33.175	28.95	31.031	33.151	28.302	28.471	31.607	34.056	27.688	36.932	32.318	28.23		798	16.757	27.532	18.944	16.472	15.384	5.353	13.21	13.297	13.517	14.959	15.519	13.028	10.645		798	19.349	14.325	12.913	13.186
800	13.021	17.452	13.762	20.38	12.225	19.173	18.9	21	14.636	19.671	25.235	23.375	17.196		800	30.696	30.638	29.983	35.25	27.151	30.615	33.314	30.672	29.389	28.2	32.318	28.455	29.377		799	16.449	15.772	18.252	19.111	10.488	16.103	14.968	11.227	7.217	15.184	13.215	15.673	15.613		799	18.87	14.98	11.738	16.549
801	22.521	20	17.548	23.203	23.494	16.192	13.833	17.672	15.909	20.743	21.843	24.208	19.216		801	32.278	36.987	25.767	34.125	31.767	34.719	34.49	30.508	27.861	31.625	38.295	24.25	28.049		800	19.853	16.177	20.71	14.361	7.512	7.897	16.952	18.664	13.783	17.265	11.57	7.598	14.726		800	18.37	15.232	12.262	7.971
802	19.219	14.155	15.238	21.722	15.303	18.173	12.45	23.719	17.477	19.186	22.059	13.208	14.725		802	27.734	33.525	31.833	42.844	27.43	29.521	25.824	27.656	27.722	25.438	42.818	35.045	28.836		801	21.081	14.557	20.252	17.764	12.221	10.985	16.387	14.188	10.483	15.52	4.165	12.832	20.71		801	18.918	14.53	12.712	13.804
803	18.115	20.81	17.571	24.241	15.73	14.5	15.817	17.984	14.023	19.8	21.588	20.236	19.294		803	33.114	32.15	36.417	40.281	32.767	38.99	35.235	32.295	29.264	28.025	32.182	31.705	36.951		802	18.199	14.57	18.019	14.042	13.744	11.176	14.516	12.625	12.483	11.408	10.595	12.047	16.758		802	15.185	14.735	11.3	10.343
804	20.344	16.155	11.071	25.342	12.281	23.115	15.5	22.391	21.659	19.557	28.216	24.625	16.765		804	30.342	35.487	35.217	58.469	31.616	36.948	32.059	34.639	31	31.038	28.932	28.932	32.754		803	18.625	14.873	14.738	16.583	18.895	16.294	14.774	14.859	14.617	14.939	13.127	11.196	12.145		803	19.952	13.947	10.438	13.196
805	20.052	16.345	16.31	17.861	20.528	17.808	11.617	14.875	7.909	16.3	27.549	15.458	18.765		805	34.253	30.312	31.183	44.688	33.012	35.885	29.451	40.541	34.056	30.25	31.25	28.591	28.311		804	21.25	18.114	12.879	15.833	17.105	10.279	12.306	14.883	14.15	12.306	16.076	9.626	14.758		804	16.897	17.682	11.8	18.794
806	21.104	23.274	20	17.241	22.191	13.558	13.7	20.859	21.091	16.114	22.275	16.764	29.725		806	33.051	29.962	37.517	53.156	29.558	33.635	32.961	28.016	23.861	31.913	32.091	33.023	26.41		805	17.824	15.544	20.477	17.708	17.919	6.941	10.79	18.234	16.75	13.714	8.873	11.215	10.097		805	13.075	16.205	15.387	19.814
807	22.052	19.929	12.333	15.101	17.933	20.096	15.05	25.953	24.318	13.714	16.196	19.875	30.294		807	33.797	32.987	42.1	54	33.233	36.573	36.235	31.377	28.194	35.138	35.682	26.205	31.18		806	12.36	12.165	17.944	12.889	11.953	9.824	16.887	13.492	14.533	15.082	11.722	9.486	16.242		806	19.445	14.02	8.837	12.882
808	15.552	13.786	17.024	15.759	15.899	12.865	6.917	15.141	11.75	16.9	12.02	24.361	8.471		808	37.291	35.175	44.217	52.75	29.605	39.573	30.902	27.377	27.806	30.087	30.432	32.705	29.115		807	22.397	14.063	16.206	8.847	15.221	9.897	15.484	11.055	16.717	13.245	11.19	16.701	14.113		807	17.267	17.066	15.9	16.098
809	21.24	22.738	12.595	24.304	14.494	12.75	13.333	15.844	14.932	17.871	16.627	22.778	20.353		809	34.987	30.612	44.533	39.125	31.267	35.073	45.078	29.148	28.056	25.263	29.159	24.523	32		808	19.221	15.203	17.645	17.306	13.07	20.074	9.629	16.727	12.817	14.673	12.924	10.533	10.935		808	14.938	13.556	14.9	14.912
810	13.604	16.702	39.5	19.544	11.236	31.404	19.25	22.094	14.864	26.143	20.51	19.528	14.49		810	37.367	31.212	38.35	57.5	35.407	35.844	28.745	27.066	27.875	23.638	33.682	25.068	31.311		809	20.632	16.278	13.991	13.486	17.012	9.809	17.79	13.516	16.8	17.714	15.481	15.514	19.403		809	16.527	16.391	16.275	8.755
811	21.771	19.786	14.405	16.873	12.697	18.692	20.2	22.359	19.136	16	16.412	20.931	20.294		811	28.557	29.438	39.95	37.844	29.244	34.5	34.529	28.787	25.25	28.513	29.932	27.864	27.639		810	28.794	15.367	16.794	12.25	13.593	16.074	12.145	13.516	10.617	16.622	14.19	14.271	19.065		810	13.589	23.238	8.562	17.922
812	14.49	17.393	20.071	14.177	13.64	27.481	18.55	22.797	23.25	20.557	29.49	12.931	17.51		812	35.177	26.85	34.5	46.156	32	34.635	31.49	29.918	31.014	25.125	41.364	27.932	29.311		811	27.787	11.658	19.178	14.736	12.756	15.162	12.984	19.398	11	18.173	12.354	8.374	19.242		811	15.671	14.934	10.913	24.431
813	21.042	22.238	23.405	20.734	15.876	15.346	9.783	11.594	19.068	24.1	24.706	22.167	13.157		813	27.886	30.725	37.867	46.219	32.547	34.771	31.902	34.016	27.181	33.225	33.818	26.159	28.016		812	22.772	20.734	12.168	12.903	14.43	18.809	13.597	22.977	15.783	18.173	14.962	9.636	22.855		812	14.541	14.934	14	20.225
814	17.073	15.738	18.071	22.899	17.944	17.212	15.4	15.312	17.023	24.071	25.412	17.222	17.529		814	29.367	30.237	36.65	44.344	31.058	31.281	33	31.443	30.569	29.75	29.136	27.75	32.459		813	24.941	16.81	19.607	14.625	18.884	11.221	14.855	22.086	14.033	12.786	19.671	14.14	16.726		813	17.712	12.517	12.738	15.216
815	16.354	18.476	18.952	16.038	21.483	13.654	12.783	19.625	27	25.629	19.275	17.056	18.51		815	33.063	27.65	46.55	39.625	33.384	29.958	29.314	25.689	26.944	27.763	31.568	31.682	33.098		814	25.184	19.873	14.467	17.167	21.988	11.265	12.871	18.25	7.983	13.49	16.848	12.757	12.097		814	12.651	15.669	14.025	10.029
816	15.208	18.417	21.833	22.646	22.36	17.385	19.717	28.656	25.5	25.729	23.569	15.431	22.804		816	29.797	32.138	43.933	39.719	29.465	37.51	30.588	26.066	24.375	28.025	34.705	35.295	30.279		815	28.36	14.595	18.439	14.736	15.5	9.706	14.016	16.031	14.7	9.133	10.354	10.935	21.435		815	13.082	14.715	10.625	18.431
817	16.719	13.119	20.405	14.519	12.146	16.308	12.483	16.953	33.159	27.986	15.902	17.694	17.137		817	28.114	33.787	31.983	43.219	27.035	31.719	32.588	33.885	30.181	28.175	31.432	25.977	28.295		816	27.037	14.848	13.72	19.653	12.733	11.941	14.484	15.391	11.5	15.52	11.063	9.486	15.823		816	13.445	20.781	13.038	15.794
818	13.5	16.119	24.643	17.278	13.618	20.712	14.05	20.484	19.045	19.929	25.353	22.917	17.353		818	31.924	34.675	34.65	57.844	30.023	34.667	29.51	29.787	29.875	29.7	29.841	34.75	28.426		817	21.603	13.975	18.738	10.194	17.744	13.456	13.226	15.273	11.8	13.082	15.861	11.757	13.742		817	17.616	14.656	13.1	12.373
819	16.552	20	28.167	22	18.663	19.385	13.333	24.031	26.114	22.843	20.843	23.014	34.49		819	33.494	29.725	33.067	39.469	34.128	34.333	26.02	31.639	31.625	24.475	28.841	28.091	28.705		818	20.066	11.949	10.084	17.694	15.488	11.162	22.871	13.719	19.783	13.153	14.785	11.963	13.677		818	15.993	12.901	14.488	13.078
820	16.49	16.845	27.381	19.696	14.742	17.827	13.55	18.766	16.932	14.943	27.392	26.319	26.588		820	31.772	29.538	44.017	30.406	32.349	33.167	37.627	26.623	28.653	29.888	25.818	27.045	30.525		819	19.632	14.949	10.729	20.708	14.814	12	17.597	15.664	10.367	15.082	17.215	10.981	14.661		819	14.438	14.881	18.4	11.314
821	17.76	26.036	17.548	23.013	15.831	13.904	8.067	23.25	10.727	26.557	21.706	18.764	17.843		821	36.937	27.6	37.75	40.281	30.081	35.073	33.765	25.705	28.458	29.45	31.295	29.682	33.754		820	21.404	20.785	16.346	8.958	15.465	10.088	10.839	15.148	18.367	18.643	18.19	14.888	19.194		820	19.397	15.848	14.25	10.676
822	19.062	16.226	24.024	20.405	16.663	16.365	11.333	20.031	27.341	12.457	18.686	16.944	19.176		822	27.975	33.562	36.85	43.969	29.256	33.427	43.078	32.656	27.417	31.938	30.591	27.75	31.197		821	17.654	16.278	22.243	16.694	20.058	12.382	11.226	18.453	16.817	11.408	12.506	6.084	17.581		821	18.829	15.874	12.1	14.814
823	22.479	18.179	24.548	18.57	21.966	17.712	11.85	19.531	38.341	20.443	19.451	24.403	18.078		823	33.468	34.225	36.183	52.938	29.093	28.073	25.412	27.377	34.208	28.45	36.068	21.568	31.033		822	15.022	17.203	9.766	18.542	21.721	11.882	18.984	13.289	21.25	13.051	13.19	10.121	18.629		822	19.603	15.974	11	13.853
824	19	22.75	23.476	17.405	19.438	8.577	11.133	21.406	15.068	23.871	10.196	13.972	14.353		824	32.595	36.8	29.95	39.719	30.279	33.354	36.392	36.377	30.181	27.275	27.977	25.864	34.098		823	20.544	10.519	12.308	13.889	13.826	8.368	15.194	15.312	11.233	14.265	14.165	7.271	12.532		823	14.123	14.583	14.675	13.657
825	13.083	16.595	15.81	18.62	11.045	11.962	13.9	19.484	15.045	23.2	18.451	24.875	14.353		825	31.671	31.688	30.733	45.281	29.593	37.354	31.961	34.902	27.056	25.85	27.364	25.795	25.492		824	24.25	19.089	13.477	12.903	14.302	12.721	14.565	11.602	19.117	11.714	8.709	11.308	16.548		824	17.705	16.391	18.95	14.431
826	19.875	13.393	13.952	16.456	22.157	13.885	12.75	16.578	21.932	24.243	16.333	26.042	16.471		826	36.278	28.775	33.9	33.969	31.058	31.885	32.255	33.951	31.042	30.013	37.455	30.136	25.377		825	16.36	19.089	16.589	15.847	15.779	12.647	11.806	15.961	22.767	10.082	13.949	5.832	16.016		825	17.486	19.722	12.712	15.902
827	15.625	24.25	16.262	20.038	16.775	18.577	17.65	23.156	23.432	21.171	18.549	16.861	19.098		827	37.025	28.112	34.833	35.5	29.279	30.156	40.314	27.344	26.389	25.925	29.955	29.773	29.721		826	12.316	15.848	15.271	11.25	13.872	7.632	18.516	17.977	17.583	11.347	15.152	12.103	14.452		826	18.247	16.457	16.163	14.853
828	12.479	16.583	18.071	14.241	9.798	15.808	17.817	16.984	19.341	23.229	14.078	20.014	23.98		828	30.734	35.1	32.817	36.406	33.337	34.75	34.725	32.262	24.986	27.362	28.409	26.773	30.098		827	25.147	15.962	11.262	9.986	18.233	18.75	12.629	15.961	15	14.745	12.975	13.402	14.903		827	25.479	19.49	16.913	11.363
829	15.521	18.464	30.619	24.759	13.247	21	20.133	15.984	23.5	31.629	23.627	23.611	16.137		829	31.696	36.612	44.017	43.5	31.919	30.01	39.529	33.787	30.181	28.15	33.364	31.068	33.049		828	27.5	21.987	15.458	10.25	10.907	9.868	19.71	16.773	17.15	12	16.532	16.159	19.823		828	17.596	20.417	12.438	13.735
830	13.427	19.381	20.762	23.063	15.494	13.269	11.9	20.781	26.818	18.614	22.098	17.417	24.588		830	34.114	30.8	31.883	27.5	29.512	30.479	32.118	36.049	28.069	25.212	27.045	34.205	28.115		829	18.596	21.873	10.523	15.333	14.802	10.015	16.613	17.617	16.567	15.418	15.949	11.346	11.613		829	19.253	19.305	13.087	16.941
831	15.979	18.667	25.833	19.101	13.933	13.365	13.55	31.516	18.068	14.329	28.588	17.069	17.784		831	33.443	28.55	32.7	37.469	30.291	28.344	25.549	28.869	32.569	28.263	27.932	27.273	28.131		830	18.426	10.709	13.084	14.111	15.36	15.132	14.887	19.273	17.05	18.143	19.278	12.271	13.355		830	18.301	28.576	9.05	13.765
832	13.531	16.786	12.786	18.57	10.719	24.769	16.933	22.766	24.432	23.014	15.353	17.097	17.196		832	30.405	29.125	32.05	39.5	34.174	30.75	33.784	38.574	25.528	30.962	33.591	29.75	34.328		831	15.89	14.025	11.271	17.778	19.267	13.471	17.468	16.102	19.767	12.184	17.392	14.757	12.952		831	17.459	18.026	18.212	13.51
833	12.292	13.286	25.286	14.241	10.36	20.481	12.55	21.906	19.727	23.029	18.255	23.319	21.961		833	31.848	34.2	38.95	35.406	29.105	32.24	31.686	34.689	24.375	30.663	25.864	33.136	27.902		832	17.184	16.494	18.411	14.542	15.953	11.985	10.129	14.75	18.75	18.582	12.557	14.252	17.274		832	16.589	22.722	14.45	16.843
834	19.396	20.06	18.19	16.684	16.843	13.75	18.217	24.609	28.068	20.671	17.471	14.986	16.588		834	31.304	28.888	36.15	37.562	34.128	27.875	27.863	29.082	28.819	31.638	38.159	27.273	30.525		833	18.971	11.684	16.037	12.167	12.337	13.456	13.952	13.477	19.833	16.439	12.684	11.178	14.565		833	19.349	17.96	14.062	15.069
835	10.885	20.988	15.167	22.101	16.764	12.25	17.1	24.062	26.114	15.9	26.078	18.667	25.98		835	34.57	37.912	39	32.75	28.605	36.667	28.353	38.492	31.542	25.65	32.659	26.364	30.262		834	20.162	21.316	14.393	14.917	17.465	13.25	15.145	16.273	23.533	14.398	14.177	8.028	18.258		834	19.349	21.728	17.013	19.461
836	14.365	17.929	14.548	22.506	14.629	11.423	17.883	22.188	14.818	25.514	24.412	22.778	24.765		836	29.671	32.263	32.683	38.938	34.558	32.969	27.725	30.869	24.264	28.1	39.227	25.432	27.197		835	15.235	16.456	18.187	8.139	15.616	16.029	13.855	21.07	17.367	15.143	14.051	15.551	15.871		835	19.699	21.656	10.95	10.029
837	11.615	14.131	20.905	22.418	13.663	11.077	8.95	29.578	25.591	20.643	22.157	20.681	23.275		837	34.658	32.75	33.567	27.875	29.663	31.5	27.784	26.967	27.819	29.087	44.273	27.955	34.115		836	19.382	17.101	15.262	13.083	15.64	15.221	19.145	17.883	21.917	13.52	21.443	10.72	16.968		836	19.308	16.709	19.225	13.451
838	20.781	19.512	13.81	24.772	19.236	15.712	18.183	29.109	30.318	26.814	25.471	20.181	15.706		838	29.494	31.013	34.317	33.5	28.36	26.073	34.02	35.459	27.458	29.125	29.045	25.159	31.902		837	13.772	22.519	11.804	18.917	16	15.471	19.919	14.977	22.683	14.051	22.734	8.477	15.694		837	19.712	19.338	11.712	19.157
839	32.906	17.845	22.976	18.139	18.022	11.981	11.367	26.328	16.864	30.586	16.529	20.667	29.216		839	35.532	37	31.6	40.969	34.326	30.073	31.235	31.984	32.028	28.35	44.705	27.614	32.475		838	15.368	13.316	12.981	14.917	18.709	12.382	24.065	23.242	12.367	15.133	13.139	10.019	19.806		838	15.637	17.841	18.875	20.755
840	18.802	15.19	16.619	19.051	14.157	13.135	23.067	17.875	18.841	29.2	21.294	17.611	21.647		840	31.025	33.475	35.8	22.062	31.326	26.49	26.882	38.393	26.681	30.938	36.886	22.682	27.475		839	15.522	15.418	20.215	13.431	12.058	13.382	15.968	19.992	14.95	14.194	16.924	13.654	15		839	15.788	20.132	14.6	13.696
841	19.531	14.893	32.857	17.481	13.011	13.173	13.2	20.031	23.977	32.043	17.098	12.569	20.941		841	32.759	27.525	32.8	39.375	28.942	32.688	28.137	28.852	28.292	29.962	30.318	24.773	29.508		840	18.441	20.241	12.093	11.014	12.698	13.353	20.339	19.648	22.5	13.888	20.278	11.991	13.161		840	15.63	21.199	12.438	13.627
842	19.802	23.643	13.619	15.506	27.022	22.019	13.617	22.469	15.455	35.129	18.922	21.181	28.529		842	27.785	31.475	42.6	34.25	30.453	32.083	35.647	31.803	27.708	26.112	35.659	24.955	30.115		841	18.206	18.532	12.252	18.208	17.93	11.353	13.629	16.57	26.417	19.051	16.709	7.449	16.806		841	16.932	15.232	17.712	17
843	17.542	23.631	11.5	13	13.551	13.577	16	16.844	28.159	31.629	21.608	22.431	17.333		843	29.911	31.837	38.933	28.094	30.919	29.708	29.314	30.393	28.917	26.125	36.568	27.523	32.574		842	15.309	16.57	13.206	16.931	16.884	8.412	16.032	17.039	15.733	12.949	20	11.766	15.823		842	14.616	16.656	13.8	16.304
844	16.854	23.786	17.214	17.911	18.427	22.808	17.95	24.219	15.773	19.357	25.157	16.611	14.216		844	33.367	35.013	40.183	39.062	29.465	24.385	29.353	32.787	29.847	33.8	35.909	23.5	34.082		843	23.441	17.063	14.009	13.639	20.558	7.632	17.613	16.617	15.717	17.204	18.886	12.841	18.242		843	17.514	15.311	9.863	11.529
845	19.052	15.56	25.238	19.759	16.404	12.385	10.55	20.922	17.977	26.143	15.157	22.931	19.98		845	28.861	33.325	35.883	36.344	32.407	27.635	27.804	25.377	27.986	30.062	25.818	30.977	30.934		844	15.596	16.013	14.523	18.014	20.372	11.853	18.032	16.523	23.55	15.571	16.456	12.514	13.226		844	15.144	16.404	12.725	16.961
846	15.448	14.429	24.333	16.911	20.573	23.385	18.75	29.578	31.068	21.314	19.235	26.194	16.627		846	27.418	38.6	35.6	32.25	35.442	27.625	30.353	37.197	28.319	26.188	37.136	23.818	25.197		845	15.088	15.519	14.421	14.014	22.116	10.926	18.629	14.961	12.633	11.837	11.063	10.981	13.661		845	15	16.358	17.825	19.304
847	10.844	21.488	13.833	21.456	9.112	15.096	14.05	25.562	17.114	27.486	23.588	18.125	22.196		847	34.177	26.837	33.233	31.562	33.93	27.229	28.784	28.131	27.139	31.462	31.045	28.386	26.967		846	21.919	13.139	14.411	13.514	14.872	7.265	14.097	16.914	32.55	22.673	16.899	10.29	19.081		846	13.822	14.199	15.538	13.167
848	21.219	20.583	17.071	19.456	23.753	15.154	8.883	20.641	22.659	25.5	32.431	16.75	17.196		848	31.658	29.875	29.917	27.469	35.605	24.99	24.804	32.951	27.069	28.812	28.25	28.068	26.443		847	17.279	11.304	15.916	12.389	13.593	16.309	19.323	19.758	25.683	19.357	14.203	10.364	14.468		847	13.349	13.272	11.337	16.725
849	14.542	14.774	19.19	14.785	14.618	23.096	8.15	22.156	23.068	28.643	15.882	25.167	25.216		849	38.899	31.663	30.2	33.625	32.744	27.094	30.098	35.344	27.569	31.663	31.091	26.227	26.262		848	16.051	16.405	9.57	19.819	20.826	9.985	19.419	16.039	23.25	13.173	16.899	10	16.919		848	16.445	17.967	9.025	8.098
850	19.344	21.262	31.929	12.608	18.36	14.731	12.733	17.062	20.818	29.029	17.529	22.958	18.333		850	34.671	31.913	32.15	24.031	28.233	27.219	25.529	29.131	31.306	24.462	37.114	23.409	33.508		849	16.566	23.481	16.467	15.417	17.57	17.926	15.226	14.773	16.733	11.51	15.177	8.953	23.145		849	17.603	18.709	14.738	13.529
851	15.156	22.119	31.357	21.81	18.764	20.058	17.383	23.219	19.068	27.743	23.059	18.736	21.608		851	33.253	31.188	37.117	31.844	31.093	24.688	29.588	27.918	34.667	31.475	33.477	33.205	30.525		850	15.147	18.772	17.673	13.208	20.221	17.632	11.145	24.945	17.833	12.469	17.747	13.439	14.097		850	15.938	15.675	6.95	13.892
852	18.865	21.56	14.214	19.392	11.258	19.25	10.167	22.953	18.409	27.843	23.118	20.847	24.412		852	36.443	35.225	30.067	30.094	34.581	30.302	33.039	31.508	27	30.812	31.114	24.841	29.213		851	15.324	18.709	18.617	16.625	22.651	8.191	18.79	25.406	23.05	12.388	14.468	8.477	14.968		851	16.966	14.649	11.312	18.157
853	12.5	16.488	13.619	17.975	16.169	19.731	11.417	15.781	20.205	27.471	18.098	18.097	21.49		853	40.646	29.038	30.7	32.938	31.721	27	26.471	27.738	27.569	30.438	41.227	27.818	31.23		852	18.603	18.291	13.794	15.931	24.57	11.103	21.71	25.672	24.05	16.51	14.38	8.607	19.113		852	14.541	15.139	11.175	12.647
854	15.073	19.798	20.548	19.797	15.82	16.038	13.467	16.469	15.955	28.857	26.216	11.042	16.059		854	28.519	34.55	30.717	29.688	32.302	30.177	28.961	36	29.472	27.312	38.295	24.023	27.918		853	22.735	17.418	11.477	16.917	32.593	10.5	12.677	24.352	19.4	12.633	15.025	18.215	18.903		853	18.555	17.894	12.462	13.392
855	17.042	12.417	19.738	14.911	21.809	18.577	12.333	24.688	25.205	26.014	20.706	23.236	21.902		855	30.886	33.15	33.233	28.594	30.209	33.344	23.549	34.262	27.528	27.95	28.568	26.955	29.738		854	20.89	18.177	16.85	12.236	34.186	11.662	16.323	21.57	21.083	10.684	14.367	13.178	19.565		854	12.692	15.146	10.413	16.157
856	14.198	20.94	15.167	21.456	14.865	12.577	10.2	21.016	15.023	22.829	20.235	17.583	21.902		856	30.975	32.075	29.5	34.969	32.686	25.844	35.098	28.148	25.861	33.025	37.068	26.114	33.295		855	21.176	19.203	13.822	16.486	33.035	13.618	8.226	31	14.1	14.265	11.671	12.393	17.226		855	10.678	11.623	10.525	14.882
857	14.969	13.131	22.452	27.633	12.787	13.269	15.783	25.156	24.977	22.686	18.333	21.722	15.569		857	37.747	36.013	32.067	33.906	31.058	27.312	29.078	29.541	29.153	26	31.227	22.705	30.18		856	21.478	13.709	12.43	17.778	22.14	19.176	10.581	22.516	13.417	11.255	19.924	11.523	16.016		856	18.185	12.636	14.113	12.971
858	12.073	19.869	17.357	17.873	13.551	14.135	9.983	19.672	18.591	18.357	23.725	17.556	22.196		858	38.392	34.15	37.517	23.031	26.395	27.771	28.549	30.672	30.528	29.55	39.341	30.932	39.82		857	22.051	15.241	18.14	17.194	24.988	12.309	18.774	22.664	22.9	12.52	20.684	10.916	13.774		857	13.829	13.682	13.575	13.745
859	20.188	17.702	12.357	18.316	17.584	15.923	13.533	21.984	12.068	18.986	22.373	20.097	16.235		859	33.873	34.438	29.283	30.719	26.116	26.469	29.843	30.738	24.667	29.288	31.318	23.045	30.344		858	17.346	20.848	17.682	10.5	25.884	11.471	16.081	18.18	18.95	12.867	18.633	16.458	11.097		858	16.63	13.132	6.438	11.5
860	8.938	17.381	15.976	14.038	17.011	13.385	10.933	20.766	23.636	19.129	19.196	16	33.216		860	31.861	31.775	30.95	31.562	32.523	25.802	28.863	37.164	29.042	32.812	36.205	33.568	25.689		859	17.279	18.62	13.654	22.236	20.488	11.838	12.79	21.609	12.733	13.163	19.785	12.393	17.887		859	11.089	14.788	13.712	12.304
861	17.75	15.988	10.167	19.38	16.18	12.077	11.933	18.5	20.227	21.829	20.118	17.722	20.196		861	34.671	36.737	37.017	28.594	24.674	29.583	24.765	28.426	31.847	29.15	27.773	27.864	28.361		860	15.699	21.468	16.626	15.111	19.791	15	12.839	24.609	22.25	14.898	14.354	14.121	24.677		860	12.897	16.119	11.212	10.49
862	16.875	14.119	19.452	20.114	22.258	20.019	10.117	32.875	24.955	16.371	13.314	20.194	24.314		862	33.266	30.138	32.983	40	31.186	26.021	28.98	31.82	28.486	31.7	20.409	25.114	32.344		861	19.522	11.215	13.888	20.569	25.302	18.191	18.565	26.016	20.033	14.306	19.291	10.692	15.065		861	12.123	16.079	11.975	15.275
863	20.302	28.393	19.738	11.759	11.562	25.519	11.183	30.375	21.955	16.1	25.137	23.264	21.882		863	35.418	27.15	31	29.406	33.686	32.271	30.157	30.115	28.319	28.975	36.136	28	23.459		862	20.941	12.519	18.15	20.403	19.779	15.559	11.952	22.898	21.133	10.469	11.114	11.252	15.774		862	19.226	13.232	11.825	13.275
864	16.417	14.071	23.857	12.544	19.652	16.827	16.183	25.578	14.341	27.043	16.294	24.806	28.843		864	32.278	29.312	28.333	26.844	26.023	20.594	34.549	34.213	30.528	29.55	33.545	28.614	28.984		863	23.368	20.734	19.299	24.889	26.256	13.015	16.694	27.906	17.933	7.398	19.759	14.28	9.387		863	14.733	19.609	12.775	18.314
865	14.25	18.464	26.405	14.747	17.742	14.75	13.617	27.25	16.568	19.686	22.863	25.611	20.078		865	33.747	32.85	31.383	32.781	28.616	30.938	36.529	32.197	29.875	29.337	38.545	24.091	28.672		864	20.941	17.532	14.43	13.111	29.407	13.25	9.694	20.547	16.433	15.245	14.19	15.794	10.145		864	11.925	11.841	13.312	14.382
866	22.344	31.929	17.024	13.367	17.191	15.154	16.033	24.859	18.477	27.757	24.49	23.319	17.49		866	31.089	36.625	37.983	40.188	31.198	30.531	29.922	35.213	27.917	32.2	29.909	30	34.639		865	15.015	14.392	19.495	11.486	34.174	18.147	12.194	26.422	14.633	17.878	14.089	12.757	21.258		865	14.87	17.563	14.887	19.676
867	25.073	20.071	17.786	17.937	17.787	13.673	11.417	24.844	14.455	16.143	25.157	19.736	17.706		867	26.861	33.25	36.9	43.844	36.953	29.198	31.137	35.705	27.542	31.938	28.636	30.591	26.902		866	20.103	20.228	16.794	18.514	45.151	9.853	14.516	24.781	18.667	12.673	9.582	6.71	15.871		866	14.733	16.119	19.688	12.373
868	16.031	30.869	27.881	25.165	16.64	15.442	17.933	25.312	18.614	20.014	14.51	22.736	16.412		868	34.051	34.237	41.667	66.906	33.581	30.781	29.98	33.115	28.347	31.212	27.614	30.477	28.721		867	18.162	14.304	20.589	16.861	25.209	19.132	18.71	23.367	25.167	13.929	15.823	13.607	13.645		867	16.411	16.192	11.488	14.559
869	20.49	19.869	25.929	16.089	17.933	17.981	12.733	23.75	23.091	18.086	18.686	17.694	14.235		869	28.481	25.888	35.567	53.781	28.023	29.469	31.157	38.541	32.083	31.125	33.364	30.545	29.098		868	21.426	14.785	13.589	20.736	29.209	14.926	17.242	29.289	13.617	13.827	16.823	14.589	13.855		868	17.137	15.219	16.938	15.422
870	18.698	21.179	30.262	20.304	16.854	26.077	18.483	25.734	26.545	21.471	21.627	21.403	16.275		870	33.709	27.875	34.733	47.625	36.163	35.188	33.275	33.508	24.569	29.362	32.386	32.159	29.41		869	21.588	12.013	16.318	18.097	28.605	14.221	16.387	23.711	16.617	15.337	15.038	12.393	11.919		869	13.774	21.172	21.888	18.392
871	20.604	20.405	31.095	17.835	13.27	15.25	14.383	24.938	22.886	23.743	20.569	25.181	25		871	38.696	34.737	37.617	41.625	32.581	27.604	31.176	28.803	29.278	26.325	30.568	32.682	33.852		870	19.456	16.772	12.28	16.931	26.36	12.897	12.081	17.344	12.417	11.714	12.608	11.888	16		870	15.39	14.722	13.913	12.216
872	13.021	20.19	23.667	18.456	16.494	15.442	10.517	26	22.477	20.557	23.118	18.903	24.392		872	38.468	35.95	36.183	55.75	32.523	33.323	35.373	31.459	26.25	35.725	28.25	26.091	30.836		871	18.89	17.861	14.402	15.736	22.442	14.735	11.871	21.008	16.767	11.704	15.557	14.421	14.5		871	10.808	12.596	8.6	17.667
873	15.896	17.286	27.571	22.165	15.27	12.769	5.633	21.016	20.682	27.371	17	17.931	13.098		873	33.127	35.088	40.067	40.281	33.953	27.312	30.137	41.311	28.667	29.763	41.682	26.636	31.213		872	18.882	21.949	14.841	13.833	28.686	12.559	15.532	19.414	15.4	11.02	17.962	13.523	19.194		872	15.479	11.993	10.9	10.343
874	18.979	19.798	41.619	16.646	19.663	17.365	8.367	22.688	19	16.714	17.157	17.403	27.686		874	30	31.237	36.6	63.125	33.035	36.604	34.451	35.754	29.597	26.987	31.545	25.159	32.672		873	20.309	12.595	14.813	10.875	32.233	13.721	15.903	25.312	16.8	20.337	9.443	16.785	21.161		873	12.76	15.682	12.413	10.863
875	11.938	11	29.524	18.899	17.854	16.596	8.9	23.156	17.545	21.6	20.196	18.403	18.824		875	33.228	29.438	36.617	55.469	28.395	34.24	26.804	28.492	30.139	29.825	33.409	31.273	25.885		874	13.926	13.772	14.822	12.042	20.779	8.088	14.758	20.664	23.45	9.306	11.696	9.346	9.371		874	15.692	14.841	9.688	15.186
876	12.958	18.429	17.048	16.101	14.056	14.827	11	28.891	16.545	19.229	21.353	24.042	15.922		876	31.937	30.587	33.633	59.719	32.616	33.177	25.627	24.557	27.556	29.638	36.341	24.705	30.18		875	17.272	15.747	16.028	15.597	23.523	11.147	16.032	18.828	16.3	12.439	12.835	12.729	10.29		875	13.712	12.497	12.062	17.373
877	16.844	14.643	28.857	17.215	16.753	19.077	8.917	20.625	20.5	18.486	18.961	19.194	20.824		877	27.544	34.05	46.4	63.562	35.814	35.292	25.549	31.787	33.694	33.1	27.455	28.5	33.508		876	17.184	21.759	7.458	17.028	25.465	12.456	16.5	16.195	14.817	16.418	15.911	7.019	5.387		876	17.822	16.503	16.212	18.431
878	14.948	19.571	32.571	16.861	11.315	13.115	14.317	23.641	27.182	17.143	27.647	23.597	16.059		878	29.354	35.825	32.467	59.188	28.872	32.5	29.118	25.77	25.292	25.788	22.614	31.114	30.918		877	13.654	15.835	13.542	16.083	12.523	13.176	10.306	17.008	14.233	18.98	13.354	8.533	16.629		877	13.993	16.411	12.25	13.667
879	16.333	23.976	20.952	20.152	14.101	20.538	12.3	22.094	27.477	21.7	17.471	20.042	21.49		879	34.228	30.1	36.433	61.969	29.279	32.688	25.608	30.918	28.889	30.825	31.523	26.955	33.541		878	13.103	19.367	17.28	14.611	21.012	10.471	14.71	13.055	12.35	20.776	12.911	7.57	22.516		878	12.76	14.377	12.688	14.775
880	17.312	21.071	24.667	17.405	12.258	12.769	15.667	20.422	14.432	25.014	13.804	10.75	15.647		880	34.076	34.3	32.683	59.688	27.023	34.604	25.098	31.721	25.375	24.75	33.568	25.114	27.148		879	14.596	8.658	19.458	11.694	26.907	12.265	13.29	12.719	18	15.959	17.62	9.673	18.79		879	15.486	18.318	16.938	20.52
881	13.062	16.095	38.429	13.228	16.146	20	10.8	21.281	18.955	15.771	23.02	23.208	23.765		881	33.797	36.987	38.033	66.062	31.547	35.812	32.059	30.148	31.542	29.45	29.614	30.795	28.049		880	18.412	10.405	17.523	15.125	16.442	14.897	15.016	20.25	19.333	12.051	9.316	8.981	10.484		880	10.63	17.907	11.25	10.52
882	18.135	16.167	19	20.709	12.82	17.865	15.133	26.531	23.659	17.129	15.216	19.972	17.843		882	33.949	33.475	34.85	56.844	31.36	31.302	39.725	29.016	31.931	26.188	23.159	24.818	26.328		881	14.081	14.228	15.514	19.528	23.035	5.882	14.226	14.805	20.4	15.929	14.949	6.458	14.29		881	10.034	13.172	12.812	13.265
883	14	23.512	23.238	10.443	17.506	15.615	10.633	26.906	12.977	27.257	21.137	14.986	14.627		883	38.759	32.75	43.4	60.75	28.407	33.292	28.686	32.639	30.694	26.425	37.182	23.045	25.721		882	16.206	17.658	14.206	12.722	16.558	8.912	12.016	14.422	20.733	11.776	11.38	16.636	20.048		882	13.37	13.026	18.1	19.284
884	20.073	20.988	25.976	15.43	18.449	17.327	16.567	18.875	17.682	18.586	25.725	20.458	25.118		884	34.557	29.938	32.15	55.094	29	28.927	29.098	25.639	30.861	27.325	26.045	28.682	25.59		883	20.169	17.519	17.757	19.139	17.965	12.485	13.661	18.891	21.083	15	13.823	9.393	21.935		883	18.493	23.344	10.062	17.559
885	19.531	21.929	23.738	19.101	20.989	20.115	15.017	22.141	23.841	14.571	22.725	19.472	23.471		885	31.354	27.763	43	34.625	31.872	33.854	28.294	29.262	30.542	28.462	30.023	34.227	28.82		884	17.412	16.329	12.607	15.333	16.012	9.647	18.5	15.18	30.317	13.786	12.835	10.336	20.806		884	16.438	21.265	9.525	16.608
886	15.885	14.06	15.714	20.557	9.596	12.365	13.767	22.234	17.818	21.286	19.176	16.278	19.902		886	32.127	37.463	38.167	40.5	29.616	26.448	26.275	24.787	29.458	30.688	28.5	30	36.525		885	18.625	15.759	20.664	15.861	19.058	17.015	16.242	12.391	17.317	17.602	11.481	10.121	12.21		885	14.486	26.477	13.05	14.451
887	20.01	16.75	22.143	16.797	13.371	15.538	19.717	20	20.205	28.671	25.431	20.75	12.667		887	34.658	34.713	33.85	56.625	28.709	32.104	31.784	32.918	26.347	28.538	34.227	26.523	30.623		886	17.618	15.316	17.43	11.014	21.686	13.574	14.161	17.922	23.25	13.031	12.304	8.196	10.081		886	17.932	27.669	11.688	14.176
888	15.635	11	25.833	16.304	16.629	12.288	11.65	22.766	11	24	19.941	19.333	18		888	31.418	32.35	30.35	46.688	28.186	35.938	32.118	29.656	26.917	29.25	25.818	26.909	34.689		887	15.213	13.81	13.299	10.306	20.884	9.191	16.629	16.43	29.933	16.459	14.633	17.888	11.274		887	14.212	19.96	12.5	9.657
889	15.135	16.381	16.452	14.671	21.506	19.865	9.917	20.047	16.864	19.314	18.118	20.972	19.51		889	31.43	35.312	36.817	55.406	30.116	26.844	32.137	34.557	31.806	30.288	30.295	25.227	28.574		888	18.007	17.848	14.168	14.375	17.5	8.309	12.855	13.992	16.033	12.388	18.089	9.393	10.597		888	19	21.854	12.575	17.941
890	15.406	21.679	22.452	22.873	13.045	13.731	13.817	25.812	12.386	13.514	19.725	16.972	20.882		890	33.253	28.75	33.117	48.812	30.919	36.125	28.706	29.967	23.569	29.987	33.818	31.591	30.951		889	14.331	12	13.159	9.681	17.244	13.868	17.742	16.656	20.033	14.112	10.861	9.131	16.774		889	15.774	25.331	14.762	14.412
891	16.104	16.821	27.762	19.861	17.685	14.558	9.95	15.781	22.591	24.771	11.706	18.431	18.137		891	29.139	28.688	31.65	46.844	29.733	31.052	34.353	29.984	25.625	28.85	24.614	31.432	29.721		890	12.272	18.962	14.056	14.833	21.733	14.235	17.435	21.016	24.85	13.694	12.114	11.29	18.645		890	14.404	21.795	10.7	14.078
892	15.333	13.821	14.69	25.899	14.281	8.788	10.333	19.047	21.659	25.257	18.157	16.014	26.882		892	31.671	29.013	36.433	37.125	28.884	30.573	28.255	31.918	30.653	30.438	25.864	27.364	26.623		891	16.029	13.063	12.43	19.472	14.209	15.015	14.694	13.289	14.533	11.929	12.595	10.86	15.581		891	12.158	26.397	12.825	20
893	18.573	14.202	22.024	23.266	14.303	18.846	12.267	22.484	15.409	19.314	19.294	20.333	24.471		893	32.443	34.037	29	54.188	28.337	25.917	24.255	31.738	28.778	27.837	36	23.682	25.148		892	19.846	18.684	15.738	20.083	20.512	18.485	11.258	16.281	18.183	11.49	11.177	11.009	15.048		892	14.89	24.689	11.462	15.382
894	16.802	17.976	17.238	12.861	13.292	11.788	16.15	12.984	22.886	23.457	26.588	18.181	16.235		894	35.228	35.638	32.233	52.75	26.895	32.354	29.294	31.885	25.972	28.65	25.773	28.591	30.164		893	18.434	19.405	18.692	19.292	15.349	18.529	12.532	14.945	27.417	14.286	14.797	14.617	11.71		893	14.116	20.086	15.962	15.824
895	14.521	19.274	12.905	13.468	16.933	10.865	8.183	28.25	14.432	19.2	17.667	18.278	18.039		895	36.658	29.038	33.683	43.875	29.488	30.375	31.255	30.574	26.514	31.938	28.955	27.091	35.016		894	16.441	20.063	18.159	13.625	21.244	16.647	14.21	16.727	16.667	12.398	21.57	17.551	13.758		894	15.705	20.47	10.025	9.637
896	17.542	21.25	15.786	19.785	18.202	16.173	15.767	24.016	29.864	25.329	22.412	18.556	24.49		896	31.937	25.612	36.867	44.906	33.279	25.375	30.078	25.475	24	26.575	34.909	30.205	29.311		895	18.221	14.633	13.645	21.875	13.058	21.603	16.5	18.602	27.817	12.357	14.392	13.729	18.339		895	15.411	21.43	16.475	15.931
897	18.24	21.19	18.595	20.759	18.978	10.75	13.533	15.766	16.364	19.857	22.765	20.208	22.039		897	33	43.475	31.25	35.875	34.128	32.365	30.843	34.311	24.514	28.888	37.932	25.568	23.836		896	19.346	18.722	17.234	24.097	12.407	9.941	11.016	17.578	16.917	18.735	16.684	22.617	15.419		896	11.808	17.152	11.062	13.98
898	13.885	16.44	19.048	14.468	15.36	16.654	16.517	19.312	13	25.714	19.588	19.264	18.863		898	31.646	32.525	26.767	44.156	29.349	26.698	30.588	32.295	32.333	34.062	34.091	36.045	34.197		897	15.096	20.165	19.056	18.444	11.419	13.544	13.258	12.258	19.617	8.031	13.81	8.439	21.419		897	16.534	21.894	14.688	12.902
899	13.146	20.845	19	17.051	12.202	18.885	13.283	22.812	15.659	26.329	17.373	20.611	23.549		899	34.924	28.163	32.417	37.625	34.081	26.719	27.314	31.541	22.056	24.587	28.318	28.886	27.902		898	17.949	18.089	13.935	18.028	12.14	12.588	18.177	16.867	19.283	15.827	17.886	13.738	12.484		898	15.205	22.371	12.188	15.51
900	17.552	19.179	24.286	24.089	12.764	15.308	11.6	25.922	18.432	20.243	15.196	15.139	17.98		900	24.139	31.675	27.417	29.812	28.558	27.198	26.922	29.033	25.889	25.975	36.75	31.159	28.344		899	14.684	13.582	12.963	14.653	16.547	14.162	16.806	9.992	15.133	14.592	11.367	11.925	12.855		899	12.753	18.424	17.913	16.637
901	16.771	27.202	11.738	8.911	18.685	14.712	10.8	25.016	15.477	22.114	21.745	16.819	21.255		901	29.911	34.725	34.15	34.781	34.884	31.281	26.078	30.82	23.958	27.825	34.409	24.159	31.443		900	17.926	15.848	15.196	18.403	17.919	17.647	17.597	14.609	9.967	16.327	14.734	19.355	19.371		900	15.589	20.093	11.562	14.069
902	17.542	16.762	17.31	16.342	14.472	19.865	16	19.297	18.136	19	17.627	15.972	14.49		902	32.025	30.275	31.6	44.156	27.663	25.635	26.118	29.377	25.806	31.9	40.091	31.955	33.295		901	17.059	19.646	11.299	12.833	14.105	15.603	16.435	15.898	15.417	11.786	18.38	14.374	19.758		901	15.623	20.026	13.488	12.167
903	17.01	20.452	16.476	16.342	17.045	16.615	18.3	21.734	14.568	16.786	23.392	15.056	23.137		903	28.418	37.55	31.417	28.062	33.43	28.219	24.078	29.656	26.806	32.062	42.591	35	29.721		902	20.118	15.658	18.523	19.028	15.419	7.235	17.694	15.25	19.117	12.898	15.215	14.953	10.065		902	12.781	22.702	13.15	11.676
904	11.75	20.226	18.81	15.937	11.281	12.673	12	23.938	16.386	19.743	20.49	14.625	18.235		904	33.241	28.8	30.617	42.875	28.93	36.208	34.824	28.361	29.431	30.775	43.023	23.545	31.033		903	16.375	15.62	17.654	17.347	12.5	9.529	15.984	15.539	16.733	14.194	15.304	12.916	18.032		903	15.041	20.834	12.975	13.343
905	13.25	14.869	20.667	18.253	12.933	17.923	12.283	26.312	17.477	20.743	18.549	20.472	18.627		905	32.443	31.425	34.717	49.75	29.686	32.135	27.333	34.295	29.944	29.45	40.909	31.114	29.951		904	16.618	15.076	18.131	18.361	20.209	20.559	16.742	12.289	18.433	14.755	13.266	9.243	9.081		904	14.562	17.993	12.825	17.412
906	10.729	21.702	17.19	18.835	14.382	19.058	15.417	21.766	10.091	19.486	11.333	15.5	20.549		906	33.62	31.263	37.517	48.312	32.942	36.042	26.275	31.721	30.681	24.45	39.205	36.864	28.393		905	18.265	12.646	13.879	14.806	11.43	17.044	10.79	17.797	23.133	14.122	17.924	15.075	24.21		905	14.808	13.119	19.175	13.206
907	16.448	21.476	20.738	23.747	14.27	12.538	17.95	15.219	21.795	24.571	22.706	16.597	20.098		907	33.456	35.325	38.067	50.406	32.965	37.156	31.922	25.656	29.194	32.263	37.227	33.75	23.721		906	16.537	20.456	17.794	18.903	16.733	11.941	14.516	17.953	17.8	12.571	11.051	10.748	12.194		906	18.027	17.656	13.712	12.951
908	21.24	17.333	12.952	19.051	17.888	12.038	23.8	22.453	13.5	25.014	19.902	19.236	17.098		908	34.658	36.4	33.667	56.156	30.337	34.625	24.922	34.295	31.056	34.675	28.659	29	27.18		907	17.368	13.747	16.551	16.694	20.221	9.574	20.774	13.656	16.85	14.724	15.532	16.822	19.935		907	25.021	16.126	11.5	15.598
909	19.333	19.726	25.595	19.899	15.348	21.462	12.083	23.578	26.818	22.314	30.51	23.5	27.157		909	30.987	28.013	34.567	53.594	38.907	33.448	29.706	30.689	29.625	31.112	35	42.068	29.246		908	18.243	16.62	12.355	11.514	24.512	16.529	21.871	14.844	15.35	12.551	10.418	14.692	22.21		908	23.692	15.457	17.15	10.961
910	12.677	25.786	24.833	19.354	17.64	15.519	13.533	18.234	25.477	23.529	21	16.181	23.745		910	31.241	36.812	31.183	53.281	36.093	36.125	26.961	27.295	32.792	26.337	35.932	36.523	32.279		909	19.632	19.949	18.495	20.028	19.256	11.941	14.645	17.555	15.233	13.969	13.139	19.411	13.919		909	18.712	14.748	18.4	15.02
911	11.542	17.167	25.024	16.924	16.91	19.481	15.017	20.047	22.795	24.071	14.49	17.986	19.255		911	38.392	35.987	31.25	50.5	32	41.01	25.588	25.82	25.792	29.987	26.568	35.977	27.23		910	15.213	22.241	14.607	11.986	15.744	16.176	21.726	21.922	11.483	9.99	14.165	13.14	17		910	17.671	14.881	14.587	13.853
912	19.188	26.679	26.333	19.835	17.157	23.096	16.35	18.922	12.614	23.457	19.569	23.486	25.627		912	31.152	32.237	32.433	74.781	27.221	30.281	32.02	29.393	31.097	27.862	37.477	24.455	30.262		911	18.132	15.785	15.682	15.222	17.663	10.441	18.226	15.75	10.45	15.612	15.506	11.72	20.129		911	15.747	17.338	9.863	13.324
913	20.792	12.881	26.524	18.101	19.607	18.923	14.217	26.688	14.568	20.643	23.765	18.639	23.02		913	35.696	31.45	33.733	38.781	32.977	35.167	32.706	35.115	26.861	29.95	37.159	36.932	29.361		912	19.316	19.57	17.542	14.028	13.384	13.559	13.629	14.875	13.533	15.837	20.519	11.383	16		912	15.733	17.079	11.55	18.245
914	16.844	17.786	24.952	14.253	11.281	22.769	19.033	25.734	22.5	24.586	14.451	17.153	20.314		914	35.937	34.975	36.3	66.938	29.663	29.76	29.412	34.721	32.278	29.25	23.909	35	26.164		913	17.088	21.861	14.832	11.167	21.779	16.368	17.274	17.477	16.9	16.847	14.367	10.252	15.194		913	18.363	14.212	18.587	16.971
915	14.375	20.917	20.881	24.519	13.427	19.365	9.05	20.719	18.955	22.8	15.039	16.375	16.118		915	28.557	31.737	37.833	47.656	31.372	35.438	27.255	30.984	36.722	27.225	29.182	29.75	23.41		914	20.882	18.38	16.729	20.097	20.686	16.088	14.016	13.422	15.6	10.041	12.911	12.29	18.855		914	14.308	21.04	13.95	13.206
916	14.375	22.452	23.024	17.924	11.281	20.731	14	23.562	17.409	19.543	23.647	13.917	26.255		916	36.013	32.65	30.467	56.5	30.116	28.229	29.255	31.213	36.306	27.65	33.023	28.273	33.492		915	18.404	17.354	17.065	14.25	26.116	21.368	15.226	14.008	14.433	14.582	15.772	13.514	14.016		915	14.479	16.755	11.837	15.186
917	18.583	19.464	24.19	13.392	28.787	12.577	17.317	21.297	16.455	18.457	14.137	16.139	17.784		917	31.975	30.163	36.95	43.844	25.721	29.479	34.137	29.754	26.639	26.575	30.841	29.477	40		916	17.809	16.861	13.178	19.458	22.128	17.456	17.258	16.68	18.75	14.02	10.342	7.112	18.532		916	21.274	17.682	11.837	12.559
918	13.562	16.048	25.31	12.101	17.876	20.481	10.933	20.594	17.795	20.786	18.275	13.389	18.588		918	30.911	35.412	35.217	54.062	26.326	34.823	30.353	28.197	29.458	29.825	28.159	30.341	24.508		917	18.507	15.405	16.168	12.806	16.244	16.618	16.129	20.68	10.217	17.704	12.456	13.075	16.5		917	22.048	15.033	12.075	12.48
919	12.948	22.75	36.952	17.722	15.067	21.981	18.95	17.562	14.977	26.8	18.51	27.403	22.392		919	39.595	31.275	35.333	37.938	34.674	30.052	37.863	25.754	38.111	31.587	35.818	25.477	25.836		918	17.64	18.051	14.084	11.333	15.616	12.118	15.79	14.734	15.333	12.98	8.709	12.103	25.839		918	14.459	17.384	11.5	18.618
920	13.375	21.202	22.19	23.405	10.888	19.635	10.733	20.797	25.25	23.8	24.392	17.903	15.373		920	33.203	35.075	37.267	61.906	29.791	33.885	32.529	27.918	29.264	29.712	31.977	26.091	27.246		919	15.632	14.532	15.075	19.153	14.209	12.353	18.661	16.25	11.933	18.867	20.684	11.654	17.677		919	13.651	13.344	12.012	15.059
921	14.167	13.583	22.024	14.848	17.348	20.577	11.95	39.578	19	21.029	20.667	21.389	14.647		921	36.747	35.263	33.367	53.5	31.814	31.375	39.059	28.213	26.653	29.875	31.795	29.477	29.459		920	13.199	20.873	21.056	18.444	14.407	10.956	18.097	17.883	15.75	13.735	15.354	13.243	19.194		920	16.315	18.404	15.312	13.902
922	18.562	18.881	19.833	9.646	14.775	24.462	15.533	24	21.682	15.957	16.49	13.375	24.176		922	29.975	36.237	30.75	53.562	31.14	32.75	29.333	32.098	34.361	29.087	34.068	25.227	32.574		921	17.941	21.582	19.692	17.167	20.36	22.706	11.016	17.531	17.683	17.582	13.506	9.832	14.952		921	18.568	7.278	15.625	13.608
923	14.74	16.036	22.619	21.772	15.236	23.365	13.433	37.234	14.955	24.086	24.647	22.417	18.373		923	32.734	30.45	31.367	36.75	29.291	31.177	29.059	26.738	27.417	28.875	40	26.318	26.574		922	20.919	17.025	17.346	16.139	13.616	15.029	21.065	19.086	21.233	15.49	13.544	13.215	23.758		922	14.486	13.536	14.212	11.529
924	14.521	19.881	19.929	22.342	15.742	22.077	11.383	21.5	16.568	21.329	22.765	18.583	21.745		924	29.937	32.438	39.1	61.812	32	29.333	32.216	28.639	28.944	30.05	34.568	40.045	28.738		923	16.507	28.608	20.224	13.389	17.488	14.147	17.435	14.508	21.483	18.959	19.025	10.421	14.516		923	15.699	15.272	13.95	15.775
925	17.958	23.036	12.952	20.582	9.584	24.519	13.667	18.469	15.568	20.4	17.529	14.389	21.314		925	30.658	31.975	36.867	44.469	31.198	32.062	33.333	27.131	24.986	29.587	35.023	25.432	30.77		924	17.831	17.658	19.916	17.222	21.558	8.176	10.71	12.57	24.633	16.633	12.873	13.252	16.484		924	13.062	12.04	11.212	21.51
926	19.823	19.357	14.69	23.089	19.506	21.885	16.417	21.656	20.318	25.014	15.49	23.569	17.157		926	37.975	33.175	28.383	44.312	31.163	32.604	28.255	30.885	35.083	24.962	36	27.591	28.869		925	15.007	18.089	17.131	24.167	14.023	15.662	11.435	14.586	22.667	14.827	6.747	13.037	12.258		925	17.473	17.477	17.325	18.412
927	19.052	21.643	20.262	16.013	18.427	14.25	18	21.734	27.477	21.929	18.627	18.667	23.333		927	30.684	28.112	39.083	50.562	29.244	28.854	32.725	31.672	26.042	28.825	32.091	28.591	30.148		926	17.559	22.38	18.85	20.986	18.186	11.265	13.871	16.555	15.017	13	13.671	6.794	23.097		926	17.425	13.934	17.025	13.941
928	18.885	15.405	17.262	14.304	8.899	17.827	13.633	30.547	24.136	22.329	26.49	22.847	17.98		928	31.582	30.525	40.883	44.844	32.988	35.969	29.745	30.033	31.056	33.625	27.25	32.614	27.721		927	14.294	18.848	15.579	16.708	18.907	17	22.016	14.719	20.417	15.418	17.418	15.645	20.242		927	16.199	16.132	18.538	10.784
929	16.26	22.214	20.833	18.266	15.404	27.904	19.017	40.266	29.932	33.3	15.961	21.819	19.02		929	33.114	29.688	28.95	36.531	30.86	26.979	41	28.951	24.014	24.938	34.705	33.932	29.918		928	14.184	17.544	14.692	18.097	15.291	14.912	7.774	17.641	15.467	11.224	14.177	17.551	12.339		928	16.644	14.152	10.038	14.843
930	17.229	25.548	24.762	21.038	14.551	18.981	13.3	25.047	18.818	33.4	20.902	24.569	17.176		930	34.19	29.237	36.183	39.25	28.884	33.021	33.059	26.492	30.917	30.025	26.636	22.886	27		929	15.596	16.835	13.121	16.819	20.884	15.412	13.645	17.641	16.167	23.541	11.608	12.206	8.597		929	17.062	13.788	13.025	12.412
931	17.573	24.536	35.571	26.747	17.169	14.481	10.2	27.766	15.091	22.614	25.196	19.625	21.451		931	30.392	30.6	32.367	33	36.442	27.083	30.529	28.082	22.486	28.337	37.136	35	28.721		930	20.471	20.013	15.589	18.972	18.698	17.015	22.742	13.586	18.567	15.888	12.747	18.495	12.258		930	18.192	11.543	7.762	12.48
932	16.979	22.036	23.667	28.354	16.326	16.346	11.817	30.406	20.795	22.629	15.333	24.125	18.157		932	40.291	30.075	34.467	39.5	34.256	28.469	31.314	27.41	31.583	25.675	29.773	25.023	31.918		931	23.919	13.316	16.019	17.917	13.872	12.132	17.226	13.289	18.483	20.112	12.785	15.738	23.129		931	11.459	16.185	12.238	15.99
933	18.604	19.44	17.643	19.481	16.876	17.231	12	30.672	13.091	17.657	24.922	26.167	32.216		933	37.278	32.963	32.133	47.094	32.43	30.25	40.412	37.246	28.819	25.925	37.455	28.818	28.344		932	22.566	15.937	17.682	19.347	22.477	14.5	10.823	19.086	13.267	18.418	13.165	8.766	16.484		932	15.753	14.079	12.238	7.147
934	17.01	22.762	16.548	11.937	17.169	16.788	15.05	33.953	28.773	22.557	29.686	30.444	22.725		934	34.076	37.225	25.933	49.75	25.36	30.583	37.706	31.869	23.389	31.062	29.977	30.432	33.459		933	14.397	17.139	17	22.931	13.453	21.985	18.532	13.852	16.9	16.153	17.937	11.692	11.468		933	17.479	13.536	10.475	15.294
935	14.74	21.905	17.381	19.278	22.854	15.827	12.567	30.484	18.864	25.9	16.863	15.764	18.706		935	28.557	38.037	30.733	38.031	31.535	27.427	37.118	32.393	27.319	31.35	32.727	34.659	30.18		934	17.824	17.089	14.542	14.403	22.512	7.309	18.871	21.422	17.967	17.622	20.342	11.355	12.081		934	16.486	15.311	19.825	12.039
936	17.146	16.286	25.333	23.595	12.27	21.75	13.083	20.609	22.045	16.6	21.039	31.806	31.549		936	29.709	32.525	40.233	35.562	31.919	28.781	27.863	30.361	27.778	28.888	31.636	27.568	33.623		935	15.507	13.089	12.028	16.722	17.093	14.221	15.952	15.391	16.267	16.541	14.291	15.86	12.355		935	14.945	15.278	13.2	9.216
937	17.073	21.119	9.952	24.089	20.281	12.308	11.2	32.469	26.591	18.629	22.941	21.361	28.725		937	29.456	30.1	28.717	31.188	30.523	26.052	30.667	24.885	27.764	28.1	42.955	26.568	23.279		936	18.265	20.013	13.86	13.778	10.895	18.735	17.452	15.086	15.15	9.582	14.709	9.093	20.29		936	17.541	17.119	15.288	8.49
938	15.656	23.762	18.81	15.658	9.472	30.846	16.05	26.141	21.5	23.486	23.078	27.083	22.98		938	34.671	39.275	33.383	51.375	31.279	30.521	35.804	32.033	24.597	29.487	22.5	31.455	23.082		937	17.14	19.076	12.402	19.542	21	13.456	15.21	19.805	19.7	15.459	18.722	10.215	15.984		937	16.082	16.265	7.562	14.078
939	14.948	19.25	15.357	23.43	20.011	13.269	8.117	32.047	18.818	39.443	23.588	25	21.863		939	34.506	30.2	26.1	42.125	34.093	30.594	41.196	30.115	27.958	29.575	32.682	23.341	36.508		938	18.221	20.203	17.486	17.944	17.895	13.897	19.435	19.086	18.933	16.541	26.063	17.477	21.032		938	16.24	17.795	10.587	13.147
940	24.26	20.095	22	20.519	10.472	15.423	14.367	27.562	21	26.1	23.608	18.153	29.098		940	27.823	30.05	30.85	36.281	32.279	31.312	30.118	27.705	23.639	28.825	33.591	32.182	29.951		939	12.441	34.468	14.009	13.639	19.291	17.147	23.032	17.094	15.383	16.01	18.57	13.598	16.597		939	16.336	14.715	7.3	13.706
941	15.698	21.536	17.214	17.911	15.483	21.519	13.667	28.828	17.068	22.543	22.725	23.417	22.647		941	33.57	28.525	29.983	36.594	33.256	28.396	37	29.049	31.486	25.487	34.364	36.5	27.918		940	13.985	38.468	14.925	15.847	16.035	14.765	17.306	18.906	11.967	16.918	19.266	12.393	16.113		940	10.158	16.344	11.275	11.794
942	20.958	19.167	23.31	21.582	14.427	9.596	13.05	27.969	17.818	26.514	24.078	22.861	15.275		942	33.861	31.375	24.583	38.25	32.256	30.167	31.039	30.115	28.333	28.288	28.318	20.455	32.492		941	12.184	43.937	15.112	15.111	22.465	16.779	13.242	21.68	14.867	17.816	22.975	11.121	15.806		941	15.041	19.662	10.725	11.618
943	24.531	21.81	17.81	23.165	16.258	15.212	8.283	22.609	9.568	22.9	17.02	23.722	32.392		943	31.203	34.55	33.317	37.281	32.116	27.573	30.706	26.131	30.5	28.925	38.432	29.023	26.377		942	18.89	44.797	13.196	16.764	16.895	11.426	12.952	21.516	14.583	13.214	31.506	13.757	19.887		942	12.979	25.377	11.312	13.98
944	18.083	21.214	30.762	26.835	19.045	18	11.817	23.219	19.023	26.643	29.608	20.097	13.431		944	31.241	33.838	28.95	36.281	27.151	28.052	39.176	31.721	28.236	28.925	27.886	26.205	27.066		943	14.816	32.241	17.019	11.194	21.593	7.706	13.323	15.367	12.9	15.153	33.367	10.458	17.387		943	13.082	28.086	13.962	13.804
945	18.531	25.345	16.214	14.038	14.36	14.5	16.05	27.484	22.114	31.557	21.235	14.167	21.02		945	37.759	31.362	32.583	40.031	31.477	28.875	34.784	30.852	27.944	26.938	28.318	37.477	28.59		944	14.875	40.063	13.271	17.083	17.419	19.853	15.387	13.055	13.917	12.827	17.823	11.991	21.177		944	18.308	22.543	16.3	18.833
946	11.323	20.393	28.429	17.684	19.764	22.712	18.617	20.219	15.614	19.486	25.843	18.972	28.137		946	35.253	33.225	33.633	33.562	32.907	26.927	37.235	37.607	34.528	38.362	35.636	27.818	32.262		945	15.007	51.481	14.206	17.722	14.337	12.044	15.113	16.102	18.867	19.082	22.747	8.888	17.597		945	14.281	22.45	10.125	14.196
947	20.51	21.214	22.024	17.329	11.674	20.481	17.15	27.484	16.227	26.057	21.275	28	28.627		947	28.734	33.325	26.7	39.438	29.605	26.396	39.588	28.115	27.667	33.737	36.386	26.114	24.23		946	14.647	44.013	16.841	13.611	16.151	11.015	13.161	15.656	18.083	14.52	22.468	10.224	17.677		946	12.418	23.086	9.05	16.569
948	17.333	24.5	28.762	26.203	13.831	26.673	11.6	27.281	22.614	26.6	20.275	20.333	17.098		948	30.494	27.525	32.533	35.719	29.465	24.719	37.902	36.115	26.028	29.612	29.159	28.773	28.41		947	15.471	24.342	16.972	9.236	15.721	10.162	12.855	21.055	12.517	14.939	23.544	8.85	15.468		947	15.623	21.225	10.65	12.961
949	22.427	16.833	20.571	15.101	23.213	20.038	16.5	25.297	32.136	22.843	30.863	22.153	18.627		949	35.608	31.688	31.783	30	30.314	30.667	39.118	25.59	26.653	26.075	33.091	34.545	26.672		948	13.206	24.975	12.636	12.153	16.372	13.647	16.968	20.031	13.9	14.48	17.747	11.29	16.21		948	15.548	18.126	13.062	11.324
950	16.375	24.071	26	22	21.944	18.712	17.433	17.188	23.341	19.157	18.765	21.833	17.549		950	45.57	34.65	28.983	39.625	27.965	30.385	36.176	29.607	28.694	30.5	33.841	30.091	31.131		949	13.566	29.937	11.944	14.486	16.012	10.397	14.371	14.484	10.283	16.204	18.709	14.346	11.113		949	13.76	20.748	9.012	8.127
951	22.01	19.774	24.214	21.468	23.022	23.538	15.083	22.922	14.727	25.457	18.824	26.306	26.294		951	31.823	29.688	30	30.219	34.326	28.781	28.078	28.59	30.375	25.237	27.523	27.727	26.082		950	21.11	25.949	14.944	12.208	15.988	10.618	17.5	20.523	8.883	21.653	21.962	9.15	16.984		950	13.144	18.543	20.35	16.539
952	16.74	23.345	34.714	23.101	22.393	16.135	17.55	26.047	30.591	20.243	23.588	15.319	23.333		952	33.456	30.725	23.25	38.094	30.081	23.625	42.176	35.721	28.889	29.237	34.409	28.75	24.262		951	16.39	33.19	14.757	12.722	16.198	9.044	14.323	20.516	23.167	20.806	20.418	12.299	18.694		951	11.959	26.338	11.15	12.794
953	11.417	23.238	20.619	13.152	15.326	11.981	12.317	29.344	17.545	25.529	17.353	20.778	17.588		953	31.899	28.587	29.317	30.031	31.895	33.073	38.373	29.393	27.889	26.763	27.159	28.909	30.475		952	16.662	29.38	17.308	15.75	9.523	3.941	9.855	18.711	12.1	18.02	17.722	9.523	14.984		952	13.342	26.51	12.875	17.98
954	14.833	22.988	17.357	19.937	16.573	13.846	16.917	20.656	15.841	24.9	25.235	19.194	15.49		954	39.494	29.2	33.1	34.562	30.116	28.917	37.314	31.656	28.903	29.775	24.773	26.318	28.098		953	15.324	30.646	15.776	16.847	16.895	12.324	18.903	18.086	16.617	13.969	18.557	7.047	19.935		953	13.753	25.656	10.837	14.657
955	19.396	21.857	32.548	17.304	15	21.635	19.017	17.688	28.75	31.443	22.176	22.111	17.902		955	37.494	31.625	36.5	25.438	31.07	29.385	29.51	26.77	25.125	20.7	33.409	22.818	29.492		954	18.184	27.582	14.168	20.639	16	8.235	12.226	17.414	13.2	20.673	14.051	13.477	23.242		954	17.712	26.689	8.337	15.333
956	20.312	17.81	33.119	19.139	15.843	25.962	9.383	16.875	16.795	21.286	20.471	21.347	18.686		956	35.861	28.6	30.55	26.875	29.453	26.01	33.608	25.672	29.5	26.475	33.636	28.114	30.754		955	19.603	29.076	17.561	15.514	13.953	15.029	11.935	16.281	10.533	15.357	24	12.673	15.597		955	13.349	22.45	10.988	16.833
957	25.76	17.595	27.667	18.911	11.326	15.981	16.883	17.281	18.273	27.9	23.686	19.375	20		957	33.886	34.237	35.3	37.062	33.884	27.104	34.176	28.639	26.861	25.038	30.705	30.682	32.082		956	20.868	24.646	16.533	9.181	18.651	7	12.839	19.82	15.733	10.153	15.481	10.654	20.274		956	15.534	29.477	12.35	11.314
958	19.927	15.905	21.024	24.241	12.708	14.538	10.817	19.266	20.182	25.743	21.157	17.056	20.431		958	32.608	32.388	29.467	37.688	30.419	22.792	35.608	25.393	24.792	26.2	27.909	30.341	26.984		957	14.647	22.937	9.561	24.417	18.942	17.544	15.613	19.828	26.967	18.378	18.43	11.879	18.79		957	14.795	20.636	10.9	9.167
959	15.281	24.75	26.333	17.316	16.236	9.288	11.9	21.453	22.068	19.829	15.333	22.097	25.98		959	36.152	34.188	28.367	38.062	27.395	25.26	30.608	30.049	24.028	26.225	36.955	20.909	26.787		958	19.787	26.696	18.766	15.167	14.581	15.206	16.839	16.031	18.7	12.306	14.089	11.701	11.516		958	14.123	21.139	16.712	13.137
960	18.573	17.833	26.881	17.506	12.64	19.385	11.133	27.406	20.409	23.371	22.706	16.403	23.451		960	35.797	30.913	30.967	35.219	27.895	27.604	30.275	28.623	26.347	23.875	28.159	26.5	27.984		959	17.596	33.139	16.72	17.694	18.14	16.676	10.613	18.906	20.967	18.01	21.456	16.692	18.645		959	14.911	17.821	9.512	12
961	21.917	29.845	27.786	23.456	14.36	13.25	14.383	26.062	23.955	19.257	16.451	14.5	19.059		961	33.759	31.538	30.033	26.312	28.023	27.24	31.961	27.148	31.333	26.2	25.955	37.614	29.607		960	18.941	23.101	17.43	19.556	26.186	15.868	13.919	18.445	16.033	13.939	14.139	13.234	23.484		960	10.527	18.841	12.188	12.461
962	21.177	16.107	22.476	26.063	12.888	8.538	7.7	20.25	26	25.029	17.882	23.583	25.863		962	29.481	32.088	32.967	35.844	33.012	29.042	30.588	29.541	28.139	28.325	34.705	27.818	30.328		961	19.721	21.975	15.907	13.042	26.5	12.368	22.758	19.812	26.683	19.398	20	10.047	20.79		961	9.719	19.755	14.575	17.657
963	16.698	22.881	33.762	18.19	15.843	18.019	11.2	20.984	34.205	23.329	21.431	22.431	17.843		963	33.57	27.062	39.1	28.844	29.942	28.75	34.882	23.574	26.333	28.337	25.023	29.909	27.344		962	21.301	22.81	18.206	15.111	11.419	11.412	13.968	18.477	21.733	16.735	17	10.364	19.581		962	11.966	20.079	13.238	10.98
964	12.583	15.94	28.238	16.873	13.539	13.615	21.167	35.484	13.568	21.171	28.216	19.056	23.314		964	32.759	35.588	29.15	31.594	26.651	30.896	38.353	36.475	29.25	26.6	24.659	28.159	31.262		963	23.412	31.823	19.589	13.236	17.5	21.088	15.871	25.281	18.183	16.112	10.937	18.523	25.806		963	11.973	15.901	13.762	14.755
965	22.458	20.667	33.405	26.038	10.978	16.462	9.883	20.516	24.409	23.486	21.078	17.111	14.431		965	34.722	34.537	37.65	28.938	33.849	25.219	31.392	31.197	21.653	28.25	31.341	30.114	33.246		964	29.684	24	17.15	14.486	18.058	14.735	14.081	15.211	27.183	16.092	17.278	8.224	21.79		964	12.63	16.98	11.062	16.02
966	17.25	20.607	17.786	18.962	13.213	21.596	17.467	23.438	21.318	19.471	20.333	10.681	25.549		966	30.051	34.475	33.433	34.75	34.977	31.688	38.157	30.328	25.306	31.375	26.523	37.818	32.295		965	23.228	23.582	18.14	21.236	13.849	11.515	14.871	19.633	23.183	15.48	15.468	19.103	25.71		965	22.116	17.795	16.362	11.922
967	15.76	13.619	23.429	22	12.91	15.635	16.95	15.047	18.614	21.871	24.922	15.167	24.824		967	33.722	32.425	27.783	34.625	31.709	30.396	42	32.508	27.056	33.325	27.455	26.455	24.279		966	21.662	25.797	15.85	20.236	22.977	16.559	16.661	22.266	33.2	18.857	13.734	11.607	14.306		966	20.603	17.411	13.875	18.99
968	17.385	17.452	29.5	16.443	10.753	17.385	22.333	31.922	24.295	25.7	20.353	20.833	26.255		968	34.228	33.275	28.4	40.531	30.698	31.542	32.176	27.426	33.514	29.125	23.341	34.364	25.787		967	25.11	29.911	18.944	19.292	16.779	16.838	10.952	15.312	27.05	18.143	19.835	12.047	14.016		967	21.473	18.272	12.788	11.196
969	19.771	11.643	24.143	20.342	13.573	11.596	13.783	17.422	20.568	23.457	19.059	22.806	24.255		969	32.165	32.025	27.283	36	35.279	27.708	38.725	28.754	32.431	29.163	29.864	37.159	28.246		968	21.213	25.646	16.458	12.833	15.767	17.75	15.774	24	29.65	9.224	15.62	10.757	20.274		968	17.445	17.947	14.163	14.588
970	19.583	25.94	24.048	22.127	16.517	12.038	11.95	19.641	30.477	17.829	27.294	17.903	27.333		970	29.316	31.525	30.7	40.844	28.605	27.927	36.098	30.951	26.611	32.263	32.409	29.068	27.23		969	20.456	20.127	19.477	12.333	17.36	13.75	13.258	16.953	35.967	13.52	15.633	12.757	20.806		969	15.911	17.616	16.475	10.794
971	16.938	23.083	34.024	19.304	13.787	17.288	15.25	19	20.477	21.443	22	19.778	24.176		971	34.304	32.388	30.067	38.719	28.465	30.177	27.98	28.705	25.306	29.65	34.364	30.295	34.311		970	24.412	26.114	17.112	11.542	16.884	17.338	10.194	25.258	24.017	15.439	16.063	8.047	20.952		970	22.822	15.967	14.45	16.147
972	14.625	27.56	15.143	10.785	10.551	6.865	15.9	26.516	18.273	20.4	12.588	20.847	22.216		972	32.684	35.875	33.7	39.031	28.919	32.76	38.431	29.082	27.347	32.388	26	36.205	30.557		971	19.926	23.899	19.121	12.819	25.547	19.794	12.226	31.219	27.933	18.867	14.57	13.262	16.387		971	15.041	15.874	10.788	13.127
973	19.031	17.155	35.31	22.063	18.764	11.942	15.217	18.547	16.432	25.443	22.314	23.097	21.608		973	29.38	27.587	39.567	49.625	27.965	32.76	34	28.902	27.361	28.4	25.977	26.295	33.033		972	23.904	22.392	16.626	10.556	23.5	12.853	19.726	29.023	38.533	11.857	12.582	13.458	17.371		972	18.281	15.861	14.938	10.382
974	18.333	19.06	27.762	16.304	18.64	17.442	8.767	16.953	13.705	28.971	21.02	21.417	27.353		974	33.329	31.862	31.2	53.688	29.221	37.042	38.569	27.902	31.542	28.55	37.023	38.318	30.328		973	27.581	27.608	16.607	25.111	13.988	14.456	15.581	27.664	30.617	25.316	19.241	9.075	14.661		973	12.726	17.907	18.225	13.578
975	20.823	15.036	17.643	20.709	14.124	11.654	10.517	16.922	16.455	25.514	16.882	22.653	29.725		975	32.291	31.087	27.417	47.969	29.267	33.125	35.431	33.934	27.319	28.013	34.295	22.75	27.279		974	23.412	15.089	19.561	13.014	18.384	24.662	22.565	22.555	29.35	22.429	19.608	12.729	21.887		974	17.075	16.046	18	13.569
976	12.021	18.333	21.643	17.835	12.528	13.519	14.033	21.359	15.659	17.171	21.98	17.764	25.627		976	31.101	31.525	32.7	51.969	29.081	34.26	34.725	27.984	32.944	28.288	30.841	24.045	29.623		975	22.662	27.013	16.262	17.417	21.012	17.603	15.968	25.344	29.6	14.082	17.62	19.477	20.565		975	18.034	16.318	14.225	16.794
977	22.875	19.262	26.548	21.57	15.483	25.288	11.8	12.359	24.25	23.686	14	14.167	14.51		977	35.557	31.1	33.267	39.594	29.116	33.042	30.745	27.279	26.389	23.25	29.455	30.909	30.328		976	17.265	22.671	17.019	16.069	20.093	11.338	16.581	24.758	33.75	14.99	16.658	19.084	22.806		976	20.062	16.682	16.225	10.569
978	17.281	16.833	21.333	16.848	18.022	13.923	12.417	15.5	20.091	18.929	19.02	19.917	24		978	32.696	29.513	37.933	42	31.919	30.948	33.373	25.754	35.153	28.6	27.091	27.205	28.918		977	22.934	18.203	25.159	19.889	21.651	12.529	17.081	17.641	33.717	17.367	17.709	12.748	18.5		977	14.911	15.53	13.075	17.206
979	14.875	21.976	19.095	16.899	20.618	20.25	12.067	20.219	11.75	23.971	19.373	17.944	19.647		979	36.342	29.125	32.9	53	30.477	37.906	30.941	32.131	28.417	26.075	35.114	27.591	29.361		978	20.868	20.646	18.682	21.667	17.942	13.559	14.065	23.641	37.533	17.551	14.797	10.729	16.387		978	13.986	14.848	17.013	10.118
980	18.604	15.798	25.881	20.215	15.775	17.385	15.283	20.781	26.909	24.1	14.49	12.458	21		980	32.076	29.462	37.783	53.562	32.558	30.854	36.667	29.18	27.403	32.013	26.955	23.5	30.459		979	18.059	16.557	16.551	15.75	17.837	10.544	14.306	18.406	35.65	14.663	23.038	11.888	18.194		979	13.938	14.927	15.55	10.49
981	19.354	22.929	19.524	20.544	20.82	15.096	9.233	18.156	27.045	30.014	12.863	17.333	14.49		981	33.646	34.987	29.883	43.906	28.256	36.052	34.039	32.311	27.736	28.388	30.614	26.841	29.311		980	22.147	18.835	18.551	19.681	17.605	18.368	17.919	25.727	29.217	15.969	17.595	13.664	12.387		980	20.5	13.437	17.938	15.676
982	15.708	20.5	22.429	23.127	19.506	12.077	11.5	29.766	11.75	24.9	17.471	15.667	9.412		982	31.304	32.438	34.467	54.844	27.919	35.583	31.961	28.016	26	28.975	31.909	28.909	28.377		981	24.279	19.152	10.972	14.042	24.884	8.559	20.823	20.242	21.433	11.786	17.506	11.355	15.145		981	16.925	18.053	18.675	10.196
983	21.125	24.429	21.286	15.608	18	15.962	16.75	21.734	21.432	23.229	21.843	21.5	20.804		983	31.987	32	31.283	48.812	31.128	32.677	28.412	32.426	27.597	33.188	27.068	32.136	30.574		982	27.596	21	11.093	22.319	22.558	14.544	14.855	15.102	21.567	21.694	16.114	11.383	23.355		982	19.459	12.974	20.413	11.578
984	17.865	20.774	15.024	12.278	11.494	24.75	13.2	19.156	16.705	22.8	20.843	15.292	23.373		984	30.759	33.7	31.6	48.594	27.465	28.5	32.02	26.295	26.542	27.288	35.364	25.091	24.787		983	18.838	18.62	21.318	11.653	16.43	14.029	9.452	16.562	18.667	11.612	18.228	10.991	15.79		983	20.068	18.04	18.413	11.529
985	18.01	16.988	20.262	11.392	18.989	15.308	17.467	21.234	23.75	22.043	22.275	24.444	23.784		985	30.025	31.65	31.567	61.281	30.116	32.031	32.569	29.869	32.847	25.362	38.5	26.068	27.393		984	18.846	18.81	9.907	15.458	18.593	12.75	21.661	13.891	22.55	14.908	17.013	9.346	18.613		984	29.151	12.47	28.962	16.99
986	17.573	17.119	25	22.367	13.809	11.058	15.267	16.703	17.795	25.057	22.039	21.583	20.451		986	25.987	28.05	43.433	42.469	29.198	33.167	31.137	32.295	33.778	25	35.205	27.432	29.311		985	16.257	17.418	15.364	15.375	15.977	16.324	10.355	20.602	32.7	11.898	12.228	11.533	10.371		985	29.692	13.464	30.663	17.686
987	18.76	16.393	15.571	21.519	14.91	25.346	15.35	13.016	17.023	23.014	19.863	14.764	19.255		987	30.291	30.087	31.567	42.875	32.849	39.635	30.412	31.377	33.611	29.875	38.068	34.955	31.262		986	15.971	15.354	15.159	15.264	12.465	11.029	8.29	15.414	16.75	14.98	11.797	10.953	13.597		986	35.541	20.437	26.737	14.118
988	12.344	14.238	19.762	20.759	14.067	12.635	15.5	19.156	23.409	22.529	21.51	21.708	18.353		988	33.228	32.737	36.8	39.531	31.093	34.312	32.608	30.902	29.069	28.625	38.114	32	30.443		987	16.625	17.481	17.766	12.903	15.512	10.662	16.161	21.562	22.033	13.184	11.481	10.701	13.71		987	37.226	11.47	34.138	16.627
989	19.958	15.167	21.643	20.734	21.191	12.942	19.567	21.797	11.182	21.1	13.804	21.222	24.706		989	32.797	30.675	29.683	51.688	29.907	28.531	34.02	32.443	28.417	27.925	54.818	31.841	34.443		988	21.706	17.405	12.897	19.986	15.453	11.382	9.613	19.93	24.567	10.112	13.165	10.953	18.258		988	35.137	14.099	26.325	16.745
990	18.573	28.31	18.024	17.975	17.708	20.5	16.35	18.188	20	24.714	15.255	18.528	20.039		990	29.165	33.9	36.133	46.125	33.43	30.094	36.549	31.033	30.125	26.288	46.886	29.091	37.148		989	14.846	12.291	15.551	15.208	14.779	12.162	14.306	18.305	24.333	18.643	13.785	12.131	13.823		989	38.801	15.132	22.312	7.235
991	11.74	15.226	14.952	17.152	17.629	15.096	10.833	15.531	10.409	23.029	19.275	20.972	16.49		991	32.165	33.438	41.817	35.312	34.058	34.958	30.529	25.557	27.264	29.075	56.727	38.364	32.869		990	21.684	22.139	18.243	14.556	16.326	13.074	12.081	19.156	21.417	23.857	13.987	9.43	10.984		990	31.637	18.887	29.675	12.539
992	16.875	17.988	13.476	16.759	14.438	11.231	14.083	19.797	19.795	23.871	18.647	19.444	17.275		992	40.367	29.2	30.867	37.406	29.686	30.635	31.627	25.623	31.125	31.2	50.295	31.023	29.148		991	15.846	15.785	13.29	9.597	9.663	7.382	9.419	22.328	24.683	14.031	16.646	11.168	11.581		991	25.363	16.245	27.013	15.216
993	10.833	14.321	19.81	8.633	24.045	19	12.317	21.641	23.409	28.2	13.98	19.639	16.373		993	35.582	28.538	33.383	31.531	32.919	33.146	29.235	33.41	29.889	29.763	44.318	29.159	32.131		992	16.574	19.063	11.262	21.028	13.14	13.779	15.097	20.32	25.917	9.571	12.608	9.72	12.323		992	29.116	15.728	25.775	18.412
994	15.771	12.571	29.786	17.165	10.449	19.923	14.55	28.391	25.614	12.857	19.569	18.931	11.843		994	33.139	26.938	36.85	51.406	31.651	28.823	28.529	26.164	29.194	34.412	38.591	31.773	30.557		993	13.485	13.759	16.028	22.208	15.709	18.103	11.097	14.055	16.467	11.796	11.823	13.131	14.774		993	29.671	16.934	24	10.618
995	13.406	24.964	17.071	21.975	21.865	11.769	14.833	16.047	18.5	28.1	14.784	12.986	20.588		995	29.468	32.938	29.817	39.438	35.488	29.49	26.529	38.377	27.403	34.412	49.227	24.273	30.377		994	15.831	15.392	11.103	17.708	14.36	6.559	9.177	16.992	23.133	15.714	11.291	14.776	10.855		994	28.089	14.437	19.837	15.373
996	15.802	15.452	18.452	12.886	14.899	10.865	16.55	23.469	28.341	21.171	14.412	22.611	15.902		996	30.797	33.075	39.9	32.844	27.279	27.76	25.882	30.033	30.986	25.375	51.5	28.477	28.443		995	14.596	19.228	15.327	12.944	12.372	15.735	17.806	16.695	23.367	17.745	17.038	11.486	23.758		995	30.582	13.974	17.825	15.118
997	14.156	16	20.643	14.089	14.685	14.519	11.05	26.094	19.591	20.486	12.882	17.181	21.373		997	32.215	30.275	31.9	52.625	36.023	32.083	27.451	29.393	26.083	34.35	41.955	27.409	29.557		996	16.588	18.139	14.832	27.208	10.86	13.544	15.726	16.195	28.567	14.459	13.797	10.766	9.968		996	27.863	14.921	23.087	14.441
998	22.667	17.655	18.214	13.709	16.933	13.038	8.433	29.641	9.864	22.8	18.216	12.5	22.294		998	30.937	34.1	38.95	47.375	32.791	30	25.431	23.016	27.889	26.15	43.273	24.023	33.377		997	12.088	21.316	14.551	20.903	13.884	11.5	14.242	11.812	16.7	13.837	11.633	13.664	11.871		997	25.747	14.974	27.9	11.01
999	13.688	25.786	12.643	18.709	10.966	16.173	20.017	26.25	17.568	13.6	20.451	18.889	20.02		999	26.228	31.1	38.35	40.25	33.116	30.833	31.784	31.23	25.667	34.638	44.705	27.136	27.607		998	18.206	17.443	12.056	16.903	23.07	9.868	15.532	16.344	11	11.888	10.139	9	12.048		998	19.644	13.775	25.475	14.99
1000	17.177	20.429	15.095	13.861	12.618	10.096	11.367	32.266	22.682	24.229	19.824	28.667	14.098		1000	39.367	32.35	32.05	33.969	25.756	30.562	23.588	30.295	25.667	27.663	42.409	27.682	26.607		999	21.074	18.43	13.953	15.181	12.279	10.882	8.387	19.352	10.067	19.724	14.532	12.187	13.532		999	20.425	13.629	19.6	12.186
1001	13.073	25.75	37.524	18.759	21.64	20.808	12.583	33.906	24.182	29.486	24.569	18.097	33.765		1001	29.772	37.9	32.4	33.938	28.14	34.729	26.431	31.443	26.889	32.975	48.25	30.136	35.918		1000	20.221	12.57	16.664	14.486	17.837	10.706	11.806	19.367	5.517	12.02	17.013	6.813	8.565		1000	14.644	14.728	21.112	15.892
1002	17.948	21.202	20.048	17.772	11.146	21.75	17.767	52.203	38.841	30.243	28.431	18.792	18.02		1002	31.519	29.163	37.117	40.719	29.302	29.594	29.059	26.311	28.819	27.263	29.409	27.023	27.016		1001	16.529	20.848	10.869	12.292	19.07	9.618	11.145	14.617	20.767	16.806	11.519	12.72	18.629		1001	18.74	16.596	18.375	16.088
1003	15	23.726	24.381	18.076	14.933	15.423	10.2	74.953	14.727	32.043	20.569	27.153	19.255		1003	25.785	29.575	30.183	35	31.453	29.094	26.176	25.213	32.153	28.413	34.045	28.295	27.984		1002	18.926	16.43	18.393	14.361	15.698	12.059	15.435	13.867	15.683	20.541	12.013	10.794	17.371		1002	18.041	11.848	15.425	14.833
1004	17.427	21.417	31.119	18.975	20.753	22.115	18.067	74.672	18.75	28.143	28.529	16.361	23.843		1004	29.658	35.4	34	26.344	34.035	26.062	26.216	25.918	28.472	32.875	39.273	34.205	32.803		1003	16.904	19.557	11.953	13.472	12.419	12.706	15.516	18	16.283	15.347	6.81	8.28	15.629		1003	21.014	14.543	27.112	14.039
1005	11.521	19.012	28.619	17.025	19.202	13.269	8.533	77.672	28.341	33.429	26.02	22.417	23.157		1005	27.557	30.337	32.45	32.344	31.267	31.406	28.451	29.213	26.5	27.462	45.068	26.909	28.328		1004	16.265	17.962	14.664	14.486	16.733	8.926	18.419	20.039	14.05	18.684	16.392	14.402	7.645		1004	18.13	17.464	15.962	13.716
1006	19.427	18.5	24.286	22.127	18.011	20.212	17.883	93.891	17.432	43.614	34.039	22.5	23.196		1006	32.886	30.35	34.1	40	34.744	28.812	28.118	27.836	26.75	31.85	40.523	24.068	29.738		1005	14.515	15.468	13.449	21.958	13.616	13.368	16.323	32.867	14.4	15.673	6.886	12.056	16.226		1005	19.884	15.172	20.362	20.402
1007	24.021	19.607	20.071	19.722	19.775	23.154	14.4	91.047	25.25	45.986	41.667	21.681	22.157		1007	30.443	36.975	37.4	39	28.547	25.354	23.471	30.607	25.667	28.475	32.773	23.091	31.492		1006	13.213	17.43	16.178	23.764	13.337	10.368	12.79	26.352	17.317	12.265	11.557	12.86	10.806		1006	23.055	16.172	13.163	17.902
1008	12.396	28.286	23.286	14.089	13.854	16.577	15.75	95.953	32.273	33.643	28.353	18.889	21.941		1008	30	35.2	32.067	39.625	25.547	32.417	26.431	31.033	32.722	24.35	40.659	28.432	26.82		1007	15.86	22.354	12.907	18.528	17.942	12.676	19.177	25.25	21.117	15.337	18.823	12.355	18.694		1007	17.24	17.252	24.875	12.176
1009	24.062	23.929	16.095	26.468	19.034	16.019	12.733	93.484	34.886	32.557	22.627	24.986	26.333		1009	31.671	31.138	39.117	33.406	36.012	23.49	27.431	30.934	24.847	26.837	35.545	22.591	24.639		1008	18.147	20.278	17.037	17.042	17.07	12.074	13.613	28.383	16.8	13.867	17.848	14.252	14.726		1008	14.534	18.49	14.15	18.52
1010	17.49	24	24.405	25.835	15.404	19.038	13	103.141	20.773	27.771	23.333	16.208	25.157		1010	27.759	31.562	26.65	30.188	28.942	27.438	21.098	28.115	28.486	28.65	35.341	33.409	26.459		1009	17.949	17.646	17.103	15.069	12.802	12.794	16.403	19.969	20.7	14.02	18.291	15.028	17.5		1009	17.527	15.146	19.188	11.52
1011	18.854	18.976	26.19	33.949	16.91	20.769	15.667	88.188	22.682	20.771	16.51	17.75	26.51		1011	28.658	33.175	29.65	45.094	34.36	28.427	26.922	29.393	24.792	26.212	32.091	24.75	29.41		1010	14.412	17.823	12.692	15.819	15.337	14.765	14.806	20.453	14.517	10.061	18.266	11.682	19.597		1010	18.13	12.914	11.175	17.176
1012	20.448	24.893	34.714	21.608	20.674	27.538	14.083	86.406	25.705	37.029	24.294	25.972	13.745		1012	30.152	28.075	33.083	23.531	32.081	31.385	27.235	32.656	28.819	28.55	31.886	30.886	26.295		1011	18.559	19.076	15.449	17.694	13.779	11.176	11.79	30.195	17.533	16.837	10.823	12.308	14.403		1011	15.74	15.278	10.712	14.912
1013	14.615	13.679	25.595	31.405	13.933	19.712	23.533	83.281	22.886	25.071	23.294	23.681	19.627		1013	30.962	26.763	32.233	31.344	28.186	26.531	22.118	26.639	25.917	31.062	28.341	24.5	34.705		1012	13.904	18.367	10.336	20.778	18.407	11.985	20.323	22.352	19.717	12.643	14.165	12.972	16.21		1012	18.959	13.192	12.825	11.127
1014	23.719	18.488	35.548	33.519	12.584	22.058	7.667	93.578	35.023	29.043	27.706	14.819	26		1014	31.962	31.538	28.583	41.188	29.081	26.052	29.902	29.279	30.764	31.9	52.386	29.114	35.689		1013	22.088	15.835	16.421	28.417	17.895	14.132	15.984	28.664	17.567	21.48	15.81	16.439	19.613		1013	16.411	10.808	11.663	16.216
1015	19.625	28.357	23	37.494	20.494	23.712	14.817	85.469	34.955	35.014	22.49	21.306	27.333		1015	37.658	32.95	33.017	29.844	30.093	28.781	24.824	26.049	31.167	28.525	35.705	25.864	29		1014	14.86	17.266	14.972	23.389	16.744	7.368	15.177	31.758	15.05	16.867	15.456	15.43	12.226		1014	9.753	11.517	14.312	17.353
1016	17.875	15.036	17.476	57.532	20.528	17.712	15.217	65.781	22.432	30.971	19.569	19.139	24.059		1016	34.899	35.4	29.5	36.5	31.279	29.74	25.333	26.508	26.278	27.9	30.636	28.25	25.869		1015	16.941	14.316	19.579	19.556	17.535	18.132	19.177	20.391	14.9	15.429	13.658	16.645	10.081		1015	18.829	17	8.7	11.971
1017	20.198	21.321	24.81	50.975	17.708	12.558	9.383	67.938	14.182	21	19.471	21.389	18.51		1017	32.203	33.3	28.067	32.094	28.093	26.906	27.176	26.197	30	30.612	29.659	30.818	23.869		1016	18.125	20.076	16.084	17.569	19.058	16.029	18.226	33.008	16.317	17.378	19.253	12.187	19.355		1016	22.685	13.397	19.138	9.196
1018	18.51	19.31	22.881	50.873	21.27	9.731	12.033	67.75	14.591	26.171	13.451	25.486	18.314		1018	30.595	38.55	28.333	34.219	30.663	24.344	28.373	29.82	25.903	31.025	39.114	31.727	30.885		1017	21.551	12.911	22.327	23.625	21.349	14.721	23.548	33.664	17.417	14.867	13.848	9.477	18.274		1017	24.082	12.775	18.587	10.5
1019	13.479	17.976	21.833	50.696	12.944	18.654	18.617	65.719	23.591	27.629	26.51	16.028	28.059		1019	27.861	36.062	32.933	40.781	32.547	26.115	37.059	31.262	22.319	28.888	33.932	29.614	28.82		1018	15.118	20.924	13.364	22.042	22.326	18.015	14.935	35.281	21.317	17.551	14.696	16.813	25.581		1018	24.877	14.675	20.663	12.804
1020	21.979	26.321	14.119	56.165	14.843	16.385	11.983	52.594	26.091	29.743	23.961	22.264	25.373		1020	39.43	37.787	36.383	34	28.523	27.365	32.314	32.164	27.736	31.788	35.636	30.318	29.82		1019	16.684	18.494	19.037	21.722	17.814	16.368	14.516	36.32	21.75	14.337	11.519	14.879	19.258		1019	20.938	16.934	19.8	17.529
1021	17.958	16.226	24.048	51.165	15.933	14.192	13.983	56.578	17.409	31.114	12.373	8.458	29.863		1021	38.481	40.475	34.817	29.031	32.337	28.385	30.039	27.459	25.597	33.688	33.295	28.091	29.426		1020	22.007	24.848	12.776	25.375	20.744	12.676	14.452	40.32	16.767	17.163	10.848	12.636	12.742		1020	21.637	13.98	26.15	15.745
1022	19.823	22.143	21.214	55.203	23.674	11.192	14.9	41.047	11.568	30.114	9.196	18.139	20.373		1022	32.962	33.525	27.75	30.531	34.64	26.812	31.294	28.459	29.694	24.35	30.705	23.614	24.311		1021	19.691	15.392	11.533	19.583	19.256	11.662	14.29	37.695	23.867	13.796	19.646	10.579	18.887		1021	22.945	18.298	12.825	13.706
1023	25.896	26.738	41.69	50.62	20.494	14.596	15.383	35.469	16.25	28.329	23.49	19.736	20.49		1023	37.544	33.975	29.35	29.688	27.895	26.594	30.588	31.574	27.569	32.463	35.386	28	27.492		1022	17.919	16.861	18.785	23.958	19	9.456	21.774	31.195	23.067	12.888	19.81	11.364	16.613		1022	19.897	13.609	19.312	9.52
1024	12.854	20.964	15.857	46.506	11.888	17.808	11.717	46.703	16.386	28.571	19.412	24.944	22.51		1024	33.405	34.1	31.3	31.344	30	27.573	30.059	33.131	25.917	26.8	31.659	37.977	36.82		1023	16.831	17.481	16.869	23.569	19.628	9.779	16.016	32.094	22.333	10.776	12.038	5.86	18.129		1023	20.11	13.821	22.675	13.814
1025	13.729	15.619	24.119	45.253	20.315	13.058	8.217	50.281	29.864	24.229	20.549	20.542	18.275		1025	29.696	31.325	24.483	30.094	31.907	26.542	44.235	25.934	28.722	26.362	33.341	31.182	25.328		1024	18.279	15.873	16.888	27.236	14.326	7.824	17.839	30.57	14.717	16.306	15.316	8.196	15.694		1024	16.205	18.093	17.9	13.51
1026	15.188	22.226	22.476	64.481	15.663	20.481	10.867	43.031	28.705	15.614	17.373	16.833	20.784		1026	30.114	32.688	30.117	39.562	34.488	33.417	41.765	34.557	27.208	30.625	31.614	28.409	27.098		1025	12.419	18.57	20.056	23.736	16.244	15.868	15.5	26.453	12.967	19.398	14.063	8.355	12.935		1025	17.719	17.033	18.775	14.539
1027	18.885	28.952	17.381	58.861	14.292	14.019	14.483	45.953	20.659	12.686	18.157	16.875	27.588		1027	29.722	31.712	33.483	30.562	33.907	26.635	35.725	28.852	33.681	24.112	41.023	22.841	32.918		1026	20.801	19.544	15.28	24.875	17.105	13.441	12.145	31.469	9.433	12.398	7.646	15.234	16.758		1026	17.801	14.715	17.462	11.549
1028	19.885	19.06	12.333	58.025	17.045	15.192	13.083	45.219	33.068	22.9	26.941	20.972	28.196		1028	34.241	35.925	35.933	41.281	33.663	27.688	33.255	27.246	29.417	25.15	30.341	23.773	30.852		1027	13.088	14.392	15.542	20.472	21.779	9.618	9.677	23.367	12.85	11.347	10.962	12.888	18.919		1027	12.295	13.252	17.025	14.343
1029	12.812	20.095	26.81	51.038	11.337	14.365	8.433	42.156	15.227	12.943	22.392	21.056	20.333		1029	28.797	29.587	31.683	43.469	28.884	25.771	29.667	29.066	29.333	26.562	39.364	25.477	29.508		1028	16.36	14.633	20.252	20.792	14.279	10.75	12.161	23.656	14.517	18.459	16.62	13.794	20.742		1028	13.158	14.225	13.587	15.912
1030	16.823	14.262	17.405	48.797	18.067	19.5	13.6	30.438	17.727	27.6	27.176	22.306	23.118		1030	27.544	31.575	32.333	51.812	25.279	31.729	37	29.41	26.181	36.862	31.977	30.5	28.836		1029	17.89	16.722	22.766	21.403	14.267	8.618	12.677	20.906	14.95	14.357	11.101	10.785	18.823		1029	17.233	11.404	10.637	15.422
1031	15.448	19.25	18.5	54.873	28.64	14.654	11.183	40.5	15.091	19.071	25.902	19.514	21.412		1031	36.114	36.513	38.817	46	31.779	34.979	38.863	27.311	23.458	27.712	35.068	31.614	29.41		1030	16.294	20.532	16.383	17.944	18.023	14.088	17.484	26.898	16.65	17.939	8.392	14.972	15.806		1030	21.096	16.96	14.238	11.775
1032	23.812	23.929	14.833	54.203	28.82	21.038	17.5	36.156	23.636	24.314	29.176	17.333	17.294		1032	31.949	30.9	35.667	45.938	31.093	32.5	32.255	23	29.5	28.725	42.045	29.955	28.328		1031	20.75	15.797	15.215	14.889	12.302	11.706	14.823	21.203	15.317	12.01	17.582	13.009	16.839		1031	15	15.007	15.363	14.667
1033	22.906	20.917	24.905	73.557	20.404	21.135	12.95	25.453	33.75	22.043	25.569	20.403	22.02		1033	32.595	28.925	34.883	63.344	30.035	30.646	31.647	35.148	24.306	30.362	29.727	28.841	31		1032	17.603	22.899	20.15	24.861	12.488	17.544	14	24.195	10.483	14.143	13.81	15.72	16.516		1032	17.514	15.192	15.688	12.225
1034	19.969	25.5	17.357	63.139	20.809	15.077	13.75	23.969	23.955	19.714	22.078	18.528	13.941		1034	31.975	35.95	38.183	42.062	28.372	37.51	37.039	30.508	31.069	24.725	29.318	31.705	29.918		1033	14.868	19.089	26.841	22.208	15.244	12.5	15.452	22.328	22.967	17.99	10.722	18.14	11.742		1033	18.5	13.748	13.75	6.784
1035	17.25	20.214	41.429	59.291	22.135	19.962	13.067	35.047	18.409	20.314	26.275	18.569	21.706		1035	32.785	30.538	31.75	66.062	27.174	30.5	42.588	34.41	29.861	27.638	37.136	33.318	28.295		1034	9.882	21.873	27.869	23.5	14.023	12.926	14.435	20.047	14.933	15.337	18.747	14.178	17.613		1034	18.075	14.073	20.575	12.784
1036	18.76	20.964	25.5	47.924	19.843	20.058	14.7	27.141	18.5	23.186	30.843	20.667	30.882		1036	35.165	34.7	34.233	42.656	32.302	29.948	36.725	31.115	28.681	30.4	34.5	34.136	29.541		1035	15.934	17.734	32.159	17.417	12.593	11.412	18.177	21.555	20.383	11.245	11.911	8.299	15.161		1035	15.582	15.934	16.7	12.598
1037	20.458	15.762	25.19	48.025	18.056	12.865	12.833	30.391	24.841	19.143	31.157	16.319	23.843		1037	33.975	32.5	34.967	57.344	33.012	34.385	37.824	33.049	30.167	31.112	30.5	24.841	27.574		1036	18.963	17.468	30.374	21.681	19.233	12.044	13.548	20.938	20.167	14.316	11.481	12.252	14.629		1036	18.267	13.748	11.15	25.137
1038	16.021	21.024	23.286	41.456	18.438	20.038	15.95	34.906	17.182	21.829	17.294	15.236	22.647		1038	37.848	38.45	38.783	50.156	31.233	29.344	28.176	29.869	27.153	33.375	43.386	28	33.492		1037	19.846	16.19	17.421	22.264	18.558	9.176	10.387	26.766	15.217	11.173	18.494	15.944	18.871		1037	16.61	14.623	15.225	14.961
1039	17.833	21.881	18.786	40.063	27.438	18.731	18.733	36.766	16.659	14.2	28.804	18.153	13.804		1039	34	30.675	32.383	42.969	30.628	41.208	34.941	31.213	27.347	25.1	32.75	31.75	30.803		1038	19.338	13.544	28.701	14.458	17.349	8.118	11.484	17.391	16.017	14.939	17.924	15.168	15.548		1038	21.61	13.563	15.05	16.02
1040	17.729	29	27.262	46.051	18.989	22.712	14.383	29.359	16.295	23.4	25.118	15.319	21.216		1040	36.266	32.138	38	45.5	31.733	34.479	29.196	27.311	30.458	26.725	32.977	24.864	28.754		1039	17.647	24.025	27.542	18.139	14.872	11.382	13.21	19.469	15.2	15.571	10.544	17.598	17.177		1039	24.836	16.715	17.8	14.98
1041	16.948	22.81	25.548	40.253	14.494	17.365	9.233	18.281	18.477	18.814	24.784	25.153	15.882		1041	34.367	35.662	36.183	41.656	33.058	31.052	33.529	29.131	32.597	31.1	38.273	22.205	26.689		1040	17.816	11.405	27.271	16.764	12.779	14.544	9.71	21.477	16.55	16.561	20.785	14.888	16.806		1040	21.74	18.397	17.65	15.294
1042	15.865	20.643	12.548	46.228	12.82	17.981	13.683	36.938	22.886	22.343	35.804	15.611	16.627		1042	31.101	34.775	35.867	52.375	28.058	29.208	33.529	30.754	26.75	33.513	28.841	28.477	29.082		1041	11.507	19.468	23.112	14.181	14.814	13.206	17.226	19.398	21.35	14.888	16.354	16.953	15.871		1041	15.432	15.371	15.363	11.392
1043	25.625	22.44	17.333	31.544	15.753	18.269	11.7	21.719	19.75	15.543	26.588	17.792	16.804		1043	27.101	29.175	32.267	37.375	33.419	29.625	24.49	35	32.417	28.737	35.614	29.341	35.295		1042	17.669	19.899	27.439	16.403	15.058	10.853	10.306	17.695	14.867	23.367	17.19	21.551	11.323		1042	21.082	14.735	12.875	14.118
1044	21.385	23.798	13.333	28.532	14.427	19.865	16.983	36.281	22.182	22.343	16.608	11.292	30.373		1044	36	34.75	32.5	36.531	36.907	30.167	31.039	27.066	28.111	27.138	34.114	28.432	26.279		1043	14.699	18.949	24.505	19.944	15.628	11.191	17.935	21.383	18.733	22.01	14.443	16.832	14.839		1043	23.397	15.603	16.987	11.765
1045	15.948	17.69	7.167	44.38	17.303	16.577	14.417	25.797	13.773	13.857	22.706	17.153	27.588		1045	32.899	24.487	32.65	36.469	27.884	36.604	36.647	35.361	30.431	29.337	31	32.864	32.754		1044	14.868	15.089	33.196	15.5	19.267	14.838	18.435	19.609	14.367	13.918	15.57	12.57	13.758		1044	22.199	14.841	10.325	14.5
1046	19.031	19.798	28.048	34.987	20.337	14.481	15.767	33.078	15	17.657	22.51	19.736	23.588		1046	32	29.913	31.6	28.156	29.14	30.76	31.294	29.377	33.153	30.188	34.227	31.955	28.656		1045	14.926	17.671	22.075	14.792	13.442	14.206	14.919	17.906	27.633	14.48	16.215	25.636	16.226		1045	21.192	13.331	21.025	10.559
1047	15.385	15.19	25.119	42.025	21.382	14.904	16.267	23.281	18.159	17.371	21.765	18.347	20.157		1047	30.165	37.862	33.833	43.906	29.419	31.167	32.961	33.918	27.431	27.913	32	24.273	23.721		1046	19.228	16.911	30.542	14.917	10.047	9.426	10.29	20.898	13.833	13.949	15.633	16.505	15.403		1046	27.411	17.45	9.925	14.52
1048	17.125	21.202	35.571	37.456	14.82	19.365	8.517	23.766	15.818	24.014	24.196	24.111	24.627		1048	31.532	35.062	33	42.031	31.36	32.042	22.49	29.131	30.278	29.462	37.818	28.977	28.59		1047	11.412	19.025	28.019	20.181	16.198	15.868	15.258	18.133	18.55	13.408	22.873	17.383	15.823		1047	23.363	21.669	13.587	11.676
1049	22.229	27.917	14.976	40.759	14	16.288	16.633	22.469	17.477	20.371	27.922	23	23.627		1049	33.165	29.3	29.483	40.75	28.884	28.656	37.333	31.934	29.833	25.325	43.727	26.477	26.918		1048	13.978	23.43	28.458	15.042	18.209	15.147	18.29	19.062	13.7	14.041	15.658	13.533	18.274		1048	22.411	16.523	16.1	11.716
1050	17.792	14.095	23.357	21.582	16.09	12.365	12.05	27.062	26.023	23.471	33.549	15.514	14		1050	33.278	29.763	30.817	43.594	29.651	29.865	27.51	33.967	30.264	33.125	32.5	29.227	27.869		1049	13.515	13.316	33.71	11.181	17.163	7.75	12.581	17.75	15.867	15.082	14.38	12.607	11.661		1049	30.322	19.146	15.725	11.569
1051	20.667	23.69	16.095	29.342	24.843	11.058	17.6	26.484	33.432	21.157	21.49	20.639	27		1051	33.684	33.65	38.1	47.406	32.256	28.531	29.412	30.344	33.431	24.487	41.386	26.545	31.918		1050	13.757	10.646	35.206	20.972	16.663	13.353	15.484	16.172	19.167	14.531	11.241	15.57	16.113		1050	19.158	14.868	17.775	10.843
1052	21.104	18.595	20.357	31.646	10.831	13.962	19.9	33.328	14.682	22.6	17.667	17.819	20.471		1052	41.557	34.263	30.617	40.938	32.023	29.573	26	32.557	29.972	27.45	37.5	33.023	27.607		1051	18.596	13.557	25.822	10.528	14.988	6.515	13.468	12.062	18.867	13.092	13.532	17.579	20.968		1051	25.979	16.238	12.087	17.049
1053	20.781	20.833	18.881	26.114	13.854	15.731	20.683	23.219	21.545	19.829	20.373	17.042	18.196		1053	37.013	31.175	37.267	32.875	28.047	25.24	28.804	30	29.417	31.212	41.114	34.182	36.295		1052	13.456	15.886	34.701	14.625	13.442	11.441	17.419	15.852	13.733	17.418	15.127	9.252	19.887		1052	23.87	11.079	13.462	10.902
1054	17.604	25.036	17.476	28.304	10.775	16.923	12.667	27.672	14.318	20.6	17.314	22.931	19.627		1054	28.38	32.475	27.833	32.781	33.593	28.219	21.549	27.836	28.153	28.425	41.75	29.432	29.148		1053	19.412	12.57	21.785	11.264	17.895	14.662	10.597	18.406	17.583	14.194	16.291	18.85	9.468		1053	21.801	20.007	15.863	10.735
1055	20.573	23.893	23.357	36.911	16.191	13.981	15.367	31.234	15.682	20.871	15.137	19.208	18.137		1055	31.127	31.35	29.917	31.781	29.674	30.208	24.686	30.656	29.125	22.438	48.341	35.227	28.443		1054	16.919	16.658	23.299	16.569	13.744	7.015	14.839	13.703	12.933	9.888	17.253	14.019	22.129		1054	20.301	16.868	19.163	12.176
1056	20.333	14.44	8.167	21.899	14.528	10.885	13.35	32.781	16.045	21.214	19.294	24.972	13.804		1056	33.127	33.15	28.5	39.312	33.349	28.135	25.02	28.951	33.097	24.45	48.841	28.705	31.902		1055	15.684	20.165	25.654	20.25	15.081	12.044	14.419	10.992	18.5	12.173	15.722	13.935	17.468		1055	23.973	13.536	12.363	18.706
1057	16.073	16.595	16.333	22.241	13.011	14.692	14.567	23.141	19.114	17.029	25.235	17.806	31.039		1057	35.671	31.362	28.767	33.688	27.43	26.854	28.706	31.557	33.208	26.663	53.068	29.682	29.311		1056	18.051	19.949	22.075	23.875	14.523	12.426	14.065	9.312	15.5	13.561	11.43	16.561	15.21		1056	20.199	20.238	12.825	10.441
1058	16.292	18.857	25.595	21.025	18.708	15.769	11.3	17.688	15.455	23.743	28.196	36.778	24.667		1058	33.684	31.112	36.083	31.5	28.919	25.354	30.961	32.607	27.292	27.65	43.568	28.614	28.049		1057	15.75	12.392	25.215	24.458	14.628	8.971	17.274	15.992	14.383	17.429	16.19	14.607	17.403		1057	32.938	14.391	15.45	14.794
1059	17.177	16.024	20.667	24.62	14.787	11.135	14.217	27.234	24.659	16.829	25.471	23.917	31.765		1059	34.063	33.787	33.267	32.562	29.337	26.25	29.961	32.934	25.819	26.087	43.023	23.477	31.475		1058	15.926	21.734	26.112	19.944	17.488	12.574	15.452	16.859	18.05	14.082	9.696	13.439	19.742		1058	36.603	12.132	16.663	17.02
1060	19.302	14.06	24.476	26.468	13.191	11.615	11.433	20.156	15.432	24.143	16.686	27.903	28.627		1060	34.57	33.787	36.767	37	26.035	26.844	30.373	32.246	28.167	26.938	34.568	26.886	31.459		1059	15.963	16.633	20.15	20.569	9.349	8.971	12.597	16.859	8.617	16.684	13.165	10.299	14.758		1059	44.897	16.358	25.688	11.843
1061	18.792	24.488	16.405	18.899	16.225	13.019	12.583	29.156	16.045	32.571	19.039	20.653	20.196		1061	32.443	31.163	36.433	32.438	30.326	26.667	26.98	25.148	27.944	24.913	43.159	30.5	30.639		1060	14.897	19.772	23.224	26.556	13.779	8.853	12.29	19.398	17.417	10.429	11.253	16.14	20.855		1060	48.027	14.331	26.212	14.412
1062	19.698	21.393	16.143	44.684	14.191	19.75	11.017	20.453	24.977	22.557	25.294	26.236	24.725		1062	34.57	29.413	38.4	28.156	26.43	29.354	26.882	25.492	30.514	33.162	46.614	33.977	33.77		1061	19.279	16.177	19.664	18.569	14.256	11.353	11.613	15.18	15.933	14.367	12.785	16.075	14.145		1061	57.473	16.444	22.675	17.5
1063	13.24	25.595	26.405	41.557	17.045	15.154	12.3	19.281	21.682	20.343	20.49	26.694	23.608		1063	30.709	35.175	29.083	37.625	25.151	26.917	28.471	26.098	24.667	27.987	36.273	31	35.557		1062	19.029	20.671	20.935	16.931	13.209	8.735	11.871	13.703	21.3	14.306	15.367	12.14	15.161		1062	54.836	17.026	17.812	20.588
1064	19.052	15.071	17.476	40.316	12.393	7.404	20.217	22.469	18.25	15.114	18.235	20.222	19.333		1064	29.709	32.775	31.183	34.594	27.384	29.469	29.431	33.246	24.347	26.025	38.636	33.364	29.787		1063	19.75	14.329	23.009	24.764	14.465	9.574	11.226	16.109	12.617	13.541	17.468	17.794	15.468		1063	63.247	17.563	34	21.324
1065	24.958	14.143	29.381	44.57	17.427	11.269	12.867	24.438	21.955	26.943	15.961	24.917	24.941		1065	28.076	28	33.967	32.406	30.686	27.438	27.196	28.393	27.403	28.862	47.636	29.5	29.016		1064	16.213	16.152	12.888	25.861	12.64	12.765	13.871	13.625	15.817	15.194	14.468	17.897	20.774		1064	62.959	14.192	29.913	15.059
1066	17.812	20.524	28.238	36.557	21.562	12.923	15.25	16.406	18.273	21.257	25.588	23.347	28.686		1066	31.873	30.663	32.883	32	27.779	24.656	38.51	28.098	23.139	30.288	31.136	28.455	33.131		1065	9.816	22.797	18.495	13.847	12.733	7.441	11.952	14.289	14.833	11.143	10.101	14.523	7.968		1065	66.637	21.795	32.062	13.745
1067	18.979	15.583	27	36.835	15.921	18.635	14.35	22.781	16.841	19.3	18.157	29.444	19.804		1067	40.494	28.913	33.533	32.406	29.616	29.677	26.804	35.279	27.028	31.638	37.295	24.477	28.852		1066	20.118	14.911	14.495	21.611	14.337	13.118	14.065	14.797	19.483	12.602	12.557	13.495	17.968		1066	73.856	18.675	36.662	15.676
1068	15.365	16.619	17.048	41.127	19.315	13.154	11.983	21.812	14.205	18.857	14.765	26.833	30.51		1068	34.215	41.125	31.883	41.188	31.244	33.5	33.843	30.361	29.639	30.425	49.386	27.795	27.672		1067	15.272	16.785	13.075	16.917	16.081	10.824	9.403	11.477	17.65	11.398	21.051	15.421	23.419		1067	66.863	15.51	42.65	14.01
1069	17.406	17.036	24.143	43.57	16.27	15.442	14.267	22.547	22.977	30.514	21.039	20.819	20.392		1069	35.468	36.775	32.05	48.781	27.07	29.219	29.627	31.59	29.931	33.213	40.705	24.818	26.885		1068	15.632	15.873	15.907	26.264	12.814	10.015	12.484	14.156	17.783	14.153	13.987	9.804	20.016		1068	65.397	16.523	33.112	20.176
1070	16.479	19.583	16.833	50.051	17.056	12.442	11.083	30.031	18.227	13.143	28.686	25.583	30.373		1070	36.646	28.3	41.433	40.625	31.686	30.781	33.157	29.23	27.694	28.362	33.932	34.682	28.361		1069	15.559	18.658	18	29.194	19.267	22.382	20.306	13.195	20.517	15.939	12.987	11.776	11.468		1069	63.151	17.252	35.662	11.686
1071	14.333	17.69	23.452	39.038	20.213	20.212	13.05	20.5	19.182	26.629	30.471	33.153	23.882		1071	34.481	35.95	32.45	39.75	28.093	32.698	26.02	34.918	29.333	27.212	42.341	27.773	30.393		1070	18.243	16.658	18.075	17.986	17.105	11.971	13.887	16.422	13.8	12.663	10.165	17.533	13.339		1070	67.233	13.47	32.55	15.304
1072	19.042	15.333	17.619	36.671	17.472	15.077	13.9	30.531	14.159	35.386	31.314	20.403	29.196		1072	32.089	32.312	30.267	45.875	32.942	26.01	31.882	31.131	28.472	32.375	43.545	27.273	30.197		1071	12.36	16.772	21.131	22.403	17.209	20.956	17.79	14.742	17.233	14.633	9.759	10.131	13.726		1071	72.397	14.748	43.963	21.725
1073	18.458	17.452	16.214	30.468	18.798	13.519	9.35	21.125	15.795	17.486	18.882	24.014	26		1073	33.114	35.688	29.767	36.844	29.977	30.958	31.608	28.377	33.347	28.925	41.364	25.909	31.311		1072	16.963	18.886	20.084	19.528	15.744	10	13.645	15.227	11.783	19.031	14.785	14.159	11.29		1072	75.788	12.523	35.5	14.902
1074	22.333	18.964	28.31	44.494	15.596	8.827	16.333	17.391	19.364	19.886	18.118	25.972	20.392		1074	36.949	29.3	34.067	49.875	30.477	28.344	25.333	25.311	28.25	28.212	46.409	36.773	29.311		1073	12.493	17.709	20.944	18.292	21.57	14.912	16.419	17.086	16.717	14.551	10.291	16.093	11.758		1073	64.438	11.868	27.388	16.971
1075	14.333	20.286	16.048	34.165	21.281	13.827	19.733	30.609	18.318	14.671	25.647	23.125	16.255		1075	35.38	29.1	32.133	39.969	31.337	30.188	28.647	27.984	26.361	29.263	42.068	26.273	25.967		1074	17.154	19.165	12.607	19.639	12.395	10.559	16.048	13.883	17.45	15.449	10.304	16.738	12.774		1074	60.815	14.47	23.038	16.941
1076	22.625	15.714	24.095	44.886	14.685	19.692	22	21.266	17.023	25.6	28.765	26.625	23.059		1076	32.215	32.075	30.533	56.219	29.291	33.771	33.98	32.902	27.944	28.35	37.932	27.614	29.705		1075	12.118	13.823	14.981	13.292	15.558	5.985	13.194	14.391	15.417	14.02	8.595	15.832	14.565		1075	55.534	20.205	33.85	16.569
1077	15.365	22.274	14.333	50.722	19.169	16.865	13.25	18.984	12.545	28.786	21	24.722	34.745		1077	34.228	33.425	33.133	55.375	27.779	33	27.392	29.639	32.236	23.3	44.045	31.386	31.803		1076	18.824	12.924	19.28	26.292	13.233	12.191	18.5	14.805	19.083	16.602	15.177	19.589	13.823		1076	61.795	18.656	23.688	17.627
1078	15.948	18.417	18.762	42.861	12.843	15.923	18.417	16.625	8.75	27.786	21.804	13.75	21.804		1078	30.203	34.325	26.483	36.188	26.651	35.5	30.255	31.574	29.014	31.225	41.182	29.773	28.295		1077	18.029	18.152	16.056	18.764	20.302	8.926	17.548	17.289	12.533	11.673	12.468	13.056	18.468		1077	70.267	13.808	22.475	14.99
1079	19.333	20.81	21.143	44.911	13.562	16.154	15.067	23.375	21.409	25.357	23.706	26.444	24.588		1079	30.127	29.525	31.183	63.844	30.453	35.198	34.549	28.607	27.236	32.338	31.386	26.455	35.016		1078	18.919	13.772	12.701	14.431	11.442	14.294	16.097	16.836	14.75	13.378	17.266	15.636	13.629		1078	59.329	18.907	23.112	11.167
1080	19.792	24.488	26.929	36.646	15.618	14.077	19.317	29.125	20.864	23.514	35.471	18.347	20.804		1080	39.152	34.688	35.35	50.875	28.616	31.76	28.137	25.934	37.514	24.575	32.636	27.068	26.82		1079	14.228	18.506	11.047	18.597	14.477	8.5	12.21	16.5	8.717	12.561	13.734	17.364	16.161		1079	61.363	19.066	22.925	20.99
1081	18.698	21.44	15.738	37.962	20.517	9.25	15.9	27.562	16.273	18.614	20.412	15.833	23.725		1081	34.886	31.562	31.617	50.438	29.256	38	32.118	28.213	25.597	28.15	31.386	29.182	29.541		1080	18.037	17.291	14.308	20.125	16.093	15.647	19.048	16.625	11.917	15.01	12.038	18.336	16.952		1080	65.897	24.245	21.163	16.892
1082	21.146	20.155	21.786	26.405	18.404	17.423	18.35	25.172	13.182	14.8	22.02	28.486	24.039		1082	37.823	30.862	29.717	57.031	28.174	36.135	30.02	30.311	24.056	34.6	39.273	31.182	24.918		1081	19.169	15.544	15.346	12.667	14.64	7.235	15.242	14.273	12.1	15.724	9.937	17.486	14.855		1081	56.527	18.192	23.275	19.99
1083	26.438	21.155	17.167	32.367	19.371	10.827	15.017	18.031	18.318	16.843	27.333	27.444	23.941		1083	34.886	29.275	30.883	37.594	30.802	28.667	28.627	30.131	25.417	27.45	31.545	29.818	28.705		1082	18.897	13.342	12.944	12.972	14.849	5.853	17.79	15.664	11.2	11.378	14.278	14.673	8.677		1082	60.493	14.642	23.538	21.559
1084	17.781	18.262	23.5	32.57	14.393	11.962	20.683	15.766	20.068	23.2	26.745	21.139	17.843		1084	32.342	35.525	31.05	51.219	28.07	30.51	32.51	36.82	31.194	27.075	37.045	27.068	27.918		1083	16.169	12.38	14.093	13.444	10.198	12.132	14.129	15.578	15.45	14.398	9.266	11.589	14.145		1083	57.637	18.927	26.425	16.441
1085	15.5	16.857	19.952	24.418	17.326	11	12.583	20.422	20.636	17.257	17.549	17.389	29.059		1085	32.797	27.888	30.3	45.406	30.907	33.76	29.647	28.279	24.639	28.562	37.227	31.977	29.18		1084	14.257	14	13.561	14.486	14.616	14.368	18.065	12.344	19.85	15.531	14.025	10.963	16.613		1084	57.068	22.861	30.362	20.382
1086	11.521	13.488	22.643	33.848	13.539	19.423	12.617	18.516	23.614	18.229	25.706	17.194	22.569		1086	29.924	35.25	29.367	49.781	29.384	27.073	29.176	29.131	30.292	29.237	34.932	28.636	27.23		1085	13.765	9.861	17.14	15.986	12.977	9.412	14.452	14.125	8.783	13.612	13.19	19.654	18.097		1085	57.836	22.815	23.85	22.324
1087	20.594	21.798	18.643	25.253	15.798	10.808	10.767	16.312	17.795	24.957	23.824	19.278	10.569		1087	34.532	34.3	28.45	57.312	33.651	33.927	32.078	26.59	30.375	25.8	30.273	26.545	29.721		1086	15.581	20.266	10.991	15.083	11.86	13.5	13.613	14.961	18.267	16.184	13.19	11.542	15.968		1086	58.582	21.04	30.325	24.647
1088	19.312	21.071	19.357	26.633	14.573	10.846	13.433	22.781	14.432	22.586	23.118	23.139	25.137		1088	34.532	33.638	28.683	51.781	35.058	33.906	25.569	31.049	26.194	30.562	39.432	36.818	29.689		1087	13.022	15.456	17.598	20.667	8.384	7.485	13.29	7.203	15.883	14.724	16.025	10.972	15.871		1087	39.37	22.285	29.462	22.49
1089	14.615	15.214	20.19	27.519	15.91	16.558	13	16.375	18.886	19.843	13.686	15.403	18.431		1089	33.937	33.138	30.633	44.188	27.849	37.208	28.373	24.344	25.486	29.263	38.773	27.477	31.115		1088	15.059	20.456	21.159	15.806	13.395	9.368	20.661	17.953	18.15	15.469	14.506	10.29	15.452		1088	46.473	24.583	27.45	22.51
1090	16.562	22.131	24.929	28.519	16.506	19.423	9.95	17.844	16.114	17.257	17.51	21.264	15.216		1090	29.582	30.062	33.683	51.062	29.395	27.875	29.255	30.541	30.917	24.65	30.636	26.545	28.574		1089	14.11	14.354	18.215	8.597	16.105	9.515	14.903	13.18	15.417	9.847	18.051	16.495	16		1089	66.404	21.325	33.938	21.304
1091	20.979	17.024	22.881	25.633	15.236	10.635	22.517	19.766	23.864	24.443	16.902	16.639	23.039		1091	30.899	28.15	30.917	29.344	29	34.802	29.333	29.459	25.083	27.525	31.909	33.409	25.525		1090	15.015	10.228	18.636	16.722	14.709	12.706	11.242	16.992	18.817	14.357	10.101	16.374	16.355		1090	63.205	21.219	23.362	23.088
1092	12.135	20.179	23.667	27.506	18.843	8.365	16.817	17.703	15.955	29.329	18.353	21.944	23.235		1092	36.013	32.612	33.65	43.125	26.767	28.49	28.118	25.197	30.417	27.5	26.75	29.432	29.885		1091	16.029	16.722	8.393	22.778	18.151	9.868	13.452	16.398	16.183	21.949	9	17.766	12.532		1091	60.418	29.272	27.188	18.382
1093	12.844	23.405	15.31	23.81	21.562	18.404	17.233	19.719	22.341	21.829	27.706	18.431	19.941		1093	32.076	34.15	30.283	51.5	29.907	27.146	26.059	29.59	22.444	29.575	34.682	31.455	34.984		1092	20.449	19.899	12.243	22.861	16.86	16.515	17.306	15.883	14.95	12.224	11.949	12.505	15.306		1092	62.397	23.272	30.45	22.118
1094	16.229	17.726	29.81	23.785	15.236	16.212	19.217	31.031	19.364	21.971	26.882	15.444	22.196		1094	37.266	30.8	26.983	35.156	32.826	25.354	27.647	31.623	34.583	32.638	34.182	29.682	27.918		1093	18.419	15.949	18.383	18.25	18.593	10.853	17.629	19.016	13.05	16.469	11.43	13.533	10.952		1093	54.5	31.172	27.788	26.971
1095	11.427	21.131	18.524	18.722	17.921	24.692	17.267	32.516	19.636	24.429	20.961	24.708	21.588		1095	28.367	28.288	30.1	45.844	27.779	31.021	28.176	27.738	27.431	25.712	29.795	30.386	26.689		1094	15.537	21.443	21.673	21.222	13.023	17.882	17.435	12.727	13.75	22.612	14.278	13.336	17.5		1094	64.836	27.755	39.412	24.029
1096	16.615	14.583	18.024	21.342	16.36	17.769	21.2	38.203	23.364	32.343	14.353	22.917	13.98		1096	32.253	31.112	30.15	43.375	37.047	28.719	29.157	28.508	32.764	30.812	36.045	24.523	24.098		1095	13.066	19.051	13.019	20.833	16.57	15.235	14.597	14.625	11.967	26.908	8.025	18.869	11.597		1095	55.5	21.026	48.688	26.353
1097	13.26	12.69	14.905	18.62	14.573	12.769	13.95	27.578	22.773	22.171	19.51	20.986	31.824		1097	35.063	33.112	36.817	42.688	28.477	32.073	29.294	27.607	30.292	30.225	30.614	42.091	26.918		1096	16.64	15.063	16.439	28.069	16.721	9.206	15.065	13.227	11.4	24.561	11.38	17.607	21.484		1096	61.514	22.099	61.675	16.559
1098	13.917	28.298	14.929	22.063	15.472	25.635	12.383	40.859	14.955	21.957	21.412	16.292	21.588		1098	29.911	30.15	28.267	33.656	27.209	30.823	28.569	29.033	31.597	31.925	32.705	26.341	24.787		1097	12.154	11.316	17.065	20.139	14.209	9.529	15.29	13.242	18.833	23.276	9.43	17.888	8.742		1097	59.199	20.603	50.888	19.755
1099	17.229	14.226	19.429	19.38	17.64	19	15.25	59.203	22.636	27.143	18.706	22.347	13.588		1099	33.114	30.712	34.25	40.406	25.791	28.458	26.98	28.77	27.667	27.3	40.364	27.727	30.787		1098	14.478	17.848	18.766	28.333	14.814	9.441	15.516	18.125	16.567	29.99	13.101	17.673	14.742		1098	64.041	18.086	55.2	25.598
1100	12.188	19.607	24	25.013	18.101	12.462	9.633	57.312	16.409	21.029	14.843	17.167	23.176		1100	32.392	28.438	27.7	42.531	32.081	33.792	27.843	27.18	27.903	30.112	29.864	34.955	28.328		1099	18.412	12.392	8.561	29.028	13.884	8.25	10.484	17.258	21.3	25.102	13.114	15.047	11.403		1099	60.192	16.748	43.188	19.647
1101	18.573	10.405	21.19	21	16.865	18.404	15.8	68	16.841	23.686	15.118	28.889	25.784		1101	29.608	29.85	30.683	31.625	31.395	24.948	29.941	27.689	26.542	30.275	30.841	28.432	26.656		1100	12.507	14.468	13.626	47.417	19.035	13.691	13.419	16.141	15.767	19.765	16.253	10.505	15.79		1100	57.103	19.748	37.737	13.265
1102	20.615	22.583	16.929	22.354	12.854	25.596	6.583	48.656	13.568	26.371	28.412	18.736	13.745		1102	29.519	32.912	31.133	28.188	29.419	27.719	29.843	32.918	27.778	30.337	26.795	26.409	28.098		1101	15.603	22.19	15.234	49.431	16.105	17.206	9.71	13.75	11.433	17.163	20.177	11.729	14.452		1101	52.774	19.748	60.987	16.333
1103	9.75	19.655	18.643	25.81	20.348	18.654	18.05	66.594	26.477	22.7	23.157	20.014	28.412		1103	40.278	31.513	25.817	44.312	36.5	25.917	28.333	28.475	28.5	26.725	31.159	27.432	31.279		1102	17.324	12.468	14.056	49.125	16.477	13.691	15.435	19.102	15.6	19.592	13.392	13.71	13		1102	53.144	16.675	47.4	13.363
1104	16.177	24.81	21.167	22.051	15.067	12.788	14.967	68.047	16.182	22.186	23.725	17.333	15.412		1104	34.329	30.788	26.65	39	32.779	26.031	26.588	30.705	30.5	26.087	31.841	29.614	32		1103	20.382	17.215	12.617	49.028	15.465	8.338	13.952	18.633	13.817	17.214	9.481	12.009	23.871		1103	36.048	18.834	40.737	19.029
1105	14.396	27.69	16.833	26.62	16.371	15.462	19.55	82.5	22.273	28.357	27.863	19.306	17		1105	30.62	31.013	28.65	42.906	32.709	25.573	25.51	24.738	29.5	32.3	27.295	29.886	26.262		1104	15.382	21.38	13.421	41.361	12.558	14.853	17.032	18.375	14.683	17.49	8.342	12.411	10.097		1104	42.103	17.225	45.412	16.745
1106	17.281	17.881	20.143	16.494	12.809	10.827	14.617	57.781	25.523	24.643	22.922	17.431	17.941		1106	34.658	29.562	26.033	34.969	27.965	27.729	27.569	24.869	25.861	28.888	38.386	27.614	26.672		1105	11.963	17.696	10.075	40.208	16.5	10.912	12.516	14.672	18.317	15.01	15.19	17.215	22.677		1105	52.658	16.98	47.575	14.51
1107	13.677	21.845	19.381	15.937	16.82	14.231	13.867	75.234	17.614	23.257	21.078	26.056	19.608		1107	31.62	30.325	29.45	37.938	31.756	29.75	31.373	29.787	22.819	29.562	25.25	24.045	32.508		1106	17.243	15.747	13.458	35.458	15.337	14.206	13.306	15.359	14.45	20.714	13.165	10.084	18.484		1106	45.986	13.245	43.487	19.5
1108	15.573	20.595	25.714	21.089	13.91	15.096	17.4	54.125	12.114	19.5	13.373	16.903	25.863		1108	24.873	35.987	32.817	40.656	28.744	26.812	31.333	30	27.403	28.475	33.568	30.591	28.787		1107	13.029	9.608	14.234	29.222	18.849	10.338	14.032	15.156	21.55	18.776	15.696	12.43	16.21		1107	39.993	17.397	40.263	11.49
1109	12.083	18.5	12.071	24.101	15.933	14.788	15.5	69.172	19.068	26.886	18.686	17.597	15.745		1109	35.481	37.938	27.033	32.406	27.36	24.177	35.549	34.344	26.389	28.675	26.5	28.545	25.721		1108	18.846	15.709	17.542	36.833	18.244	13.956	12.871	10.117	23.867	17.224	15.152	9.57	16.161		1108	40.616	17.199	36.35	15.99
1110	13.156	18.917	22.071	25.759	23.798	8.077	19.583	53.781	16.409	24.457	25.824	21.833	11.98		1110	33.266	28.538	29.633	35.688	36.477	27.896	25.569	30.131	27.222	24.625	33.545	28.227	29.836		1109	13.757	19.62	14.738	27.431	10.047	11.529	15.677	14.086	15.45	18.316	14.165	11.692	11.113		1109	41.678	14.43	40.05	15.137
1111	13.948	13.833	24.762	15.658	14.303	13.442	14.933	47.922	22.205	24.343	23.627	16.736	25.392		1111	29.089	29.862	29.833	31.406	28.93	28.198	35.51	23.77	22.806	28.5	31.432	29.659	25.098		1110	20.603	21.823	16.028	42.347	22.953	12.691	19.823	12.367	14.567	17.561	9.354	13.178	14.871		1110	31.377	13.854	37.6	14.912
1112	20.781	20.988	11.476	15.544	15.831	12.385	9.933	63.281	21.5	25.714	25.275	15.139	12.118		1112	33.595	30.237	32.817	43.281	28.337	30.76	32.922	28.18	23.306	27.625	29.045	26.955	28.279		1111	18.118	22.165	13.458	31.125	13.081	8.735	15.597	13.312	18.867	16.827	12.38	9.682	12.161		1111	35.041	11.497	33.688	15.088
1113	18.562	24.524	18.952	23.481	16.225	23.827	13.6	70.672	15.568	13.786	23.725	21.222	17.706		1113	29.405	32.037	28.733	23.219	28.5	30.802	27.137	27.967	31.986	26.987	40	21.886	26.672		1112	16.838	14.177	15.028	30.111	14.721	15.309	12.71	18.336	19.683	16.071	12.671	15.178	16.016		1112	38.952	14.43	36.713	16.539
1114	17.229	14.06	11.333	16.975	13.764	14.577	12.55	56.922	17.773	18.443	22.471	18.778	22.098		1114	30.43	27.737	27.433	35.438	29.942	28.385	22.373	28.213	25.375	31.087	33.409	32.386	29.279		1113	14.441	15.139	22.019	31.167	18.279	16.441	11.339	10.93	15.883	16.806	15.544	12.402	10.306		1113	33.041	15.603	26	13.216
1115	16.042	16.321	18.976	21.62	19.663	19.154	20.35	51.328	17.341	18.714	18.549	15.75	21.196		1115	32.949	31.612	29.3	26.562	36.57	28.667	25.667	25	28.236	21.688	31.636	31.341	27.098		1114	19.228	14.532	13.953	26.639	15.221	16.5	14.677	15.758	16.95	15.694	14.797	11.103	12.242		1114	34.13	15.762	27.763	25.441
1116	17.438	17.369	19.476	19.165	13.079	5.942	19.783	60.688	11.159	17.629	25.51	23.056	12.353		1116	32.494	28.688	36.217	31.188	30.977	28.542	30.157	24.033	28.167	27.25	27.523	24.955	28.721		1115	16.485	16.557	14.178	38.611	14.023	13.779	20.903	10.781	8.833	20.99	15.38	8.636	16.532		1115	31.664	15.609	30.425	15.225
1117	14.094	19.405	17.524	15.468	8.034	11.904	10.617	44.766	15.568	20.629	21.118	20.556	14.196		1117	34.063	30.288	25.217	29.375	27.453	30.438	28.02	24.967	24.681	25.725	25.273	26.886	29.361		1116	18.022	13.873	15.402	44.722	12.977	9.015	13.71	14.477	15.183	13.816	14.734	9.542	11.145		1116	26.075	13.192	31.15	18.059
1118	17.646	19.5	20.833	18.759	17.562	10.654	11.95	46.391	16.727	16.543	14.588	16.931	20.275		1118	34.684	34.263	25.683	37.375	31.593	28.865	29.02	27.443	26.431	29.538	29.659	38.75	29.098		1117	17.25	12.722	11.869	38.167	19.395	11.147	16.048	17.391	17.9	12.112	11.633	10.972	17.839		1117	30.973	17.795	24	16.02
1119	16.198	19.095	18.095	16.152	12.528	9.538	13.7	38.016	16.955	19.229	13.941	18.736	13.471		1119	30.797	35.312	31.117	35.375	29.291	30.656	23.961	34.541	26.097	28.138	26.909	26.159	32.311		1118	18.059	14.823	16.514	38.681	14.012	14.382	13.484	12.703	11.317	14.602	12.646	10.28	19.984		1118	29.26	15.695	28.237	22.039
1120	13.302	16.571	17.357	14.354	18.798	16.404	12.35	31.219	27.205	19.814	16.863	14.861	25.667		1120	32.418	33.6	23.667	32.938	29.837	27.115	29.49	28.475	27.403	25.962	29.182	25.023	28.164		1119	17.654	17.367	8.794	34.972	14.674	11.191	10.645	15.289	7.75	18.071	12.481	8.495	21.903		1119	25.63	15.404	27.987	20.676
1121	17.812	19.881	23.762	15.506	15.067	16.231	17.217	37.031	25.318	24.443	19.588	17.736	18.314		1121	37.228	28.413	28.483	23.719	26.721	28.625	32.569	29.672	33.139	29.625	27.091	26.682	30.41		1120	20.132	22.228	13.925	41.75	9.407	14.897	9.032	12.43	13.083	15.357	9.519	12.178	14.21		1120	31.466	12.636	28.288	17.284
1122	16.698	13.714	19.31	19.329	17.225	15.096	14.8	32.516	23.341	23.7	20.647	18.403	24.961		1122	37.253	29.788	31.467	26.688	30.709	26.135	22.961	26.148	31.514	26.562	35.841	24.136	28.016		1121	19.971	17.696	14.869	39.319	16.523	7.603	7.242	20.773	18.033	15.051	14.127	12.542	22.919		1121	28.808	13.503	23.538	17.569
1123	20.302	17.655	20.405	16.342	12.685	13.692	13.55	40.578	25.682	27.029	21.412	20.458	19.157		1123	35.544	35.35	35.833	37.938	30.442	28.99	25.098	30.082	26.222	26.188	25.795	33.818	27.213		1122	17.096	14.747	15.589	32.042	16.047	11.471	14.806	18.82	20.217	13.204	18.139	14.065	11.371		1122	30.678	15.623	14.675	13.922
1124	12.844	24.19	13.548	20.975	14.315	19.423	19.683	34.688	14.341	17.029	33.176	22.153	37		1124	33.747	31.85	25.533	25.281	34.86	23	25.373	34.934	28.194	24.85	28.818	27.227	27.311		1123	17.081	16.582	12.897	25.847	12.302	9.971	14.355	14.047	17.35	13.51	16.38	10.355	23.5		1123	26.459	13.808	23.888	16.618
1125	17.875	28.202	20.286	19.557	12.315	17.942	18.333	36.375	14.523	22.629	22.294	19.625	21.235		1125	33.924	29.575	29.667	31.094	30.512	29.427	28.725	25.295	32.319	31.2	40.091	34.75	28.23		1124	16.059	17.443	11.589	24.222	12.326	4.941	13.129	13.555	20.433	9.02	13.418	12.084	14.952		1124	22.308	14.219	23.388	13.647
1126	15.083	20.071	27.619	19.177	15.697	17.481	13.65	31.094	15.318	25.029	17.373	19.847	20.529		1126	36.342	31.237	25.767	31.406	29.523	24.802	35.353	27.475	25.611	32.15	32.068	29.886	32.213		1125	25.176	14.772	18.065	24.875	12.174	15.338	12.71	17.359	16.967	17.408	12.506	16.262	15.758		1125	23.644	14.762	20.487	12.647
1127	20.083	18.774	18.048	21.329	21.09	16.519	8.283	27.875	10.955	25.3	20.941	20.153	14.137		1127	34.886	28.85	28.717	25.312	33.791	26.365	25.941	27.23	26.486	23.688	26.932	32.773	28.361		1126	17.096	17.709	20.879	25.875	16.814	13.412	12.097	17.617	13.033	16.031	15	10.514	11.661		1126	27.877	17.338	14.65	13.824
1128	19.073	19.44	21.19	20.785	16.82	35.154	17.967	28.406	18.932	24.771	24.922	14.861	16.843		1128	27.81	31.975	28.9	31.75	30.756	23.781	25.725	34.197	28.986	27.337	26	26.682	29.377		1127	15.324	14.392	17.439	22.681	14.686	15.412	16.226	12	13.483	10.684	13.962	6.411	18.306		1127	22.24	17.517	19.475	17.784
1129	18.156	26.048	31.548	20.861	18.371	24.596	16.567	30.75	21.409	23.8	22.176	19.389	21.608		1129	37.987	37.412	31.833	26.219	29.244	28.115	32.412	28.885	25.167	27.925	36.75	31	25.689		1128	12.243	20.987	18.579	25.764	14.198	11.544	12.452	15.328	15.333	11.786	9.532	11.065	12.145		1128	19.226	12.874	21.4	14.529
1130	19.792	18.345	46.119	25.911	12.213	44.462	20.867	29.781	15.455	23.914	20.451	15.319	12.922		1130	35.063	35.35	31.017	27.875	29.279	29.667	27.941	29.934	28.806	34.888	45.386	25.636	29.426		1129	16.566	13.924	15.009	28.472	11.372	10.235	14.871	13.836	20.183	19.388	14.468	9.374	17.306		1129	19.062	14.238	18.188	15.647
1131	22.062	16.881	30.714	22.241	11.438	31.115	17.05	34.031	21.477	21.814	21.529	17.847	26.745		1131	32.57	26.825	28.933	37.094	30.605	30.667	29.588	28.672	28.986	30.862	27.932	31.273	29.705		1130	21.404	13.177	18.692	27.681	10.791	14.559	8.387	13.117	15.667	17.592	12.582	12.187	16.468		1130	17.801	15.748	19.438	14.206
1132	14.333	22.774	37.119	18.494	22.91	27.596	20.583	29.328	11.091	16.757	16.412	18.056	20.157		1132	27.532	33.8	29.267	29.25	32.767	26.292	33.039	30.967	23.264	29.962	33.25	26.75	28.525		1131	15.669	14.962	6.617	29.986	15.465	6.853	8.468	10.961	15.917	17.367	16.127	12.505	16.145		1131	17.747	11.821	18.812	16.863
1133	20.062	19.286	25.5	23.899	15.292	33.038	12.95	31.047	18.295	21.271	26.824	17.056	19.392		1133	34.241	30.225	34.367	35.438	33.302	29.677	42.275	33.721	25.694	27.462	31.273	29.591	27.279		1132	17.324	20.911	15.944	30.958	15.512	9.941	11.726	15.578	14.45	17.704	12.873	7.944	19.629		1132	20.014	11.232	13.712	10.235
1134	15.823	26.607	30.595	18.304	18.022	19.712	12.85	30.656	33.318	20.443	20.529	18.014	20.196		1134	29.38	29.812	30.95	44.688	31.756	28.167	37.961	31.623	28.944	25.888	31.841	33.955	35.016		1133	13.154	20.835	17.551	37.792	10.558	11.853	12.323	13.195	18.167	10.214	13.646	12.617	19.065		1133	21.445	13.517	15.538	12.588
1135	14.719	28.881	24.262	21.519	13.382	26.731	13.883	22.875	19.886	25.143	17.451	25.847	17.49		1135	27.544	31.237	23.35	48.5	31.581	28.542	33.686	32.639	28.875	30.4	38.295	23.75	31.557		1134	16.985	11.354	16.252	37.028	14.593	8.235	13.823	16.156	15.1	17.643	10.633	9.832	17		1134	22.137	15.192	15.062	13.431
1136	12.74	12.56	28.048	18.975	20.989	31.346	16.133	30.203	28.25	18.486	28.314	23.014	30.353		1136	35.696	28.913	22.883	41.719	30.384	31.354	27.392	32.869	32.583	23.538	26.75	25.591	33.852		1135	13.699	17.392	12.888	16.333	13.942	14.809	8.403	11.547	13.367	9.276	11.494	10.243	17.016		1135	17.822	14.417	12.512	17.471
1137	18.635	15.94	20.238	17.076	20.573	44.212	17.433	21.484	28.045	19.186	16.745	18.028	14.941		1137	33.886	28.15	30.617	38.25	27.64	30.156	31.02	35.197	24.264	28.525	23.818	27.227	26.131		1136	16.279	10.772	15.421	32.472	16.593	13.059	12.323	16.68	19.95	14.684	16.506	11.766	11.29		1136	20.74	12.305	18.188	11.99
1138	14.208	16.726	12.024	31.013	14.011	32.673	12.4	20.578	17.705	23.171	21.588	23.806	22.255		1138	34.57	26.062	27.283	36.594	28.035	27.427	29.725	30.59	26.722	29.288	30.432	27.568	28.885		1137	12.221	9.494	15.112	18.944	16.733	13.162	12.016	13.234	15.933	15.449	12.506	9.159	15		1137	17.082	15.457	15.575	15.284
1139	16.844	21.643	18.286	22.177	12.82	41.596	20.217	13.812	15.864	21.771	16.647	20.361	18.431		1139	29.329	36.688	29.35	40.719	29.419	30.917	28.843	34.967	25.653	26.062	31.455	28.455	30.049		1138	10.25	11.367	14.402	22.097	10.64	15.735	17.806	13.844	11.183	14.49	13.241	12.43	9.532		1138	13.37	15.179	17.125	16.225
1140	12.615	17.369	26.619	18.051	17.876	36.135	16.9	28.141	22.75	23.814	23.824	17.236	22.471		1140	35.544	27.038	30.8	32.469	32.384	29.208	31.98	24.656	29.875	25.987	22.023	29.273	29.967		1139	16.5	11.203	11.421	19.597	9.837	12.279	10.097	14.578	10.95	14.653	13.468	10.654	11.887		1139	22.842	18.252	14.688	16.735
1141	13.062	18.298	28.381	21.532	21.09	26.615	17.267	21.359	24.341	19.8	19.451	22.361	20.706		1141	33.304	33.938	29.533	41.188	25.512	25.292	28.98	32.361	28.194	27.638	31.818	27.159	31.967		1140	18.022	19.722	12.794	21.764	16.047	6.824	14.887	11.273	19.867	9.745	12.899	8.589	16.565		1140	17.185	13.695	18.975	16.559
1142	20.875	17.44	16.833	14.911	14.787	35.058	19	13.641	19.205	23.343	19.627	20.986	18.863		1142	34.278	29.513	31.35	38.312	30.849	26.76	31.333	26.492	28.292	29.462	34.364	29.25	29.344		1141	12.963	14.443	16.888	20.569	14.965	7.779	11.452	13.531	9.567	12	13.785	9.346	17.419		1141	18	14.642	14.425	16.549
1143	21.062	17.31	40.595	16.873	14.663	20	19.4	28.25	21.409	12.329	17.804	19.292	21.059		1143	30.937	34.2	27.083	27.719	28.186	28.198	32.804	29.852	24.958	29.263	35	32.159	30.885		1142	16.853	13.405	25.645	25.028	17.721	14.471	13.677	15.555	14.017	17.806	9.823	11.514	12.597		1142	18.801	13.702	8.875	11.686
1144	17.479	18.321	30.143	22.506	19.854	33.538	14.333	22.234	31.568	19.414	24.039	26.903	21.118		1144	31.734	31.1	29.233	41.344	31.698	31.26	29.059	27.41	28.319	30.312	33.205	26.932	27.852		1143	12.904	10.759	20.486	24.597	13.512	12.706	14.323	15.336	12.783	11.582	19.911	11.075	16.532		1143	18.233	17.755	11.337	12.275
1145	16.979	29.619	25.286	20.481	15.461	32.865	18.7	22.922	28.523	19.1	21.078	20.111	17.51		1145	34.557	32.062	26.15	31.5	31.256	26.719	34.078	31.443	26.042	28.1	32.068	24.364	24.918		1144	11.426	17.038	16.449	23.278	14.198	12.544	14.871	15.961	12.85	10.173	10.734	7.486	11.387		1144	17.342	14.437	15.9	10.931
1146	15	17	17.714	20.962	14.416	22.192	14.383	26.781	20.818	19.943	24.667	25.278	20.804		1146	27.203	28.225	25.417	37.719	30.233	28.656	30.745	32.738	29.333	27.3	33.25	27.773	30.246		1145	16.824	12.785	20.037	18.514	16.57	12.794	10.677	19.031	11.483	12.02	14.278	7.897	10.871		1145	19.911	11.987	19.513	21.451
1147	15.083	20.548	18.357	19.62	13.011	29.885	15.65	25.016	17.795	17.971	14.157	19.292	22.922		1147	27.468	32.088	28.55	35.656	28.64	26.781	26.549	29.984	35.306	30.775	31.636	34.068	29.82		1146	13.831	16.19	11.159	27.042	19.558	10.132	11.032	14.453	9	9.776	16.063	12.019	16.661		1146	14.918	11.55	14.212	16.735
1148	9.104	19.964	18.19	18.899	16.607	24.635	19.683	26.969	31.523	18.3	23.471	18.097	25.137		1148	28.481	32.525	29.15	35.5	32.047	28.469	31.863	24.77	24.528	31.538	29.136	24.909	26.311		1147	12.529	16.165	23.785	23.278	11.709	11.853	15.435	11.711	12.133	17.133	9.924	11.421	13.113		1147	17.075	13.967	17.175	15.784
1149	16.271	18.536	19.738	20.975	15.708	15.712	17.717	21.25	29.409	21.886	21.686	21.569	17.412		1149	34.241	26.938	31.967	27.281	32.105	33.573	29.765	27.525	33.278	30.462	26.705	25.591	28.672		1148	13.963	22.684	13.692	23.319	13.512	14.926	15.274	15.367	10.283	10.276	17.582	9.234	18.065		1148	18.123	17.351	13.125	13.853
1150	13.302	14.345	18.5	19.797	18.787	22.308	10.983	18.266	28.795	16.271	18.235	21.431	14.137		1150	31.595	24.65	31.783	32.375	26.581	23.708	32.275	29.869	26.819	25.438	26.932	28.977	34.607		1149	16.985	12.278	16.336	24.458	15.814	11.235	11.532	11.547	17.767	12.673	16.316	11.103	8.839		1149	17.103	17.225	16.475	12.755
1151	17.188	19.393	26.786	16.785	15	16.288	9.617	20.125	34.045	23.286	18.216	22.319	21.529		1151	27.658	34.525	31.467	32.75	28.547	30.01	22.706	31.82	34.556	27.962	30.773	32.955	30.049		1150	13.375	22.544	13.925	22.514	14.965	7.235	13.968	13.859	17.267	16.98	10.342	11.224	12.113		1150	14.603	17.311	10.75	15.52
1152	14.885	23.333	20.595	24.848	7.652	21.212	18.083	21.125	22.182	11.557	20.216	16.042	19.059		1152	35.19	32.6	41.567	32.75	29.477	27.552	25.863	34.393	26.736	30.462	25.773	27	27.525		1151	16.022	18.367	20.009	17.792	12.093	6.176	20.629	10.82	18.5	16.622	14.316	11.841	12.274		1151	14.658	14.821	10.975	20.922
1153	20.708	15.893	16.571	16.835	11.719	30.962	10.017	20.984	25.295	16.457	23.941	14.056	14.255		1153	30.025	33.662	26.35	30.719	25.14	27.385	24.059	29.525	29.222	27.925	35.636	39.955	32.787		1152	14.882	22.266	11.477	14.736	15.733	14.985	15.032	15.406	10.483	12.031	10.633	7.477	10.677		1152	16.521	17.828	14.663	16.873
1154	13.885	20.619	27.381	20.266	12.157	17.827	17.883	21.062	31.227	23	21.235	25.458	23.725		1154	34.152	28.4	29.7	35.344	26.14	28.844	24.314	28.098	25.681	30.425	24.364	33.955	28.131		1153	13.316	16.582	17.318	22.556	10.674	10.75	13.403	14.961	9.367	14.439	19.392	8.056	16.306		1153	15.747	15.046	14.738	11.167
1155	18.729	17.667	22.643	14.152	17.472	25.769	15.8	20.266	24	19.643	22.431	17.528	10.686		1155	29.62	32.088	26.167	44.375	31.884	30.458	23.725	22.426	26.806	27.6	26.295	27.659	26.361		1154	16.713	10.861	13.15	23.139	16.814	10.5	12.887	19.969	15	9	8.051	13.607	14.565		1154	17.315	11.265	16.225	12.431
1156	12.229	17.405	22.667	31.519	14.685	14	9.667	16.938	26.841	14.257	32.078	21.278	21.333		1156	28.797	34.2	31.467	33.312	34.721	24.875	21.549	28.607	33.931	29.438	25.432	33.136	27.672		1155	12.897	13.481	14.757	20.306	14.07	18.956	16.758	14.32	15.25	20.286	10.709	9.86	11.468		1155	16.589	18.086	18.788	14.098
1157	13.562	15.5	15.786	30.038	20.112	17.827	13.717	19.688	31.386	22.914	19.078	18.681	14.608		1157	33.772	34.45	31.317	26.844	32.988	26.083	34.863	30.852	22.597	35.763	30.273	27.841	26.459		1156	15.081	12.797	13.374	17	11.093	10.926	15.274	18.031	21.95	14.051	14.722	7.85	15.21		1156	14.459	13.033	16.7	13.461
1158	12.469	18.155	15	10.43	13.112	13.635	12.75	19.75	18.614	26.257	16.255	22.236	18.471		1158	35.62	29.038	29.033	29.906	30.558	27.542	27.216	25.115	27.639	25.325	34.318	23.318	32.23		1157	14.618	13.203	15.168	23.486	13.07	9.735	13.226	15.906	19.233	13.51	16.114	12.589	13.339		1157	15.205	14.921	13.663	17.696
1159	15.531	21.5	11.976	16.392	16.989	19.231	19.75	15.078	32.864	13.043	15.961	19.306	25.078		1159	37.848	31.087	29.783	40.281	31.349	25.75	24.059	32.197	30.833	32.75	29.568	26.273	26.852		1158	14.956	18.025	15.738	14.417	13.36	15.162	12.065	11.297	15.367	8.235	15.456	9	17.242		1158	13.932	12.172	18.663	18.265
1160	17.458	23.726	18.048	14.506	14	15.404	15.65	16.5	22.023	21.086	24.882	22.236	13.745		1160	30.608	34.037	24.333	42	26.302	27.052	25.275	37.197	25.847	31.975	29.659	26.455	26		1159	12.949	17	16.383	16.417	17.035	8.338	10.919	19.078	14.2	12.918	6.177	9.636	18.581		1159	12.377	18.609	9.775	18.99
1161	14.594	16.833	13.548	23.304	10.674	21.673	8.217	23.422	11.886	15.943	20.824	25.306	24.765		1161	29.861	30.8	29.583	43.094	28.372	32.052	28.176	29.066	26.139	29.375	33.364	31.409	25.475		1160	13.912	15.165	16.897	25.181	13.616	17.853	15.097	15.828	13.95	12.163	11.342	11.495	7.887		1160	14.356	14.755	13.85	16.559
1162	17.292	23.31	17.738	23.127	12.551	18.308	14.833	22.078	27.932	19.829	27.392	15.333	17.118		1162	39.937	26.225	29.283	42.094	27.128	25.646	27.51	28.475	24.639	29.3	31.932	30	28.836		1161	13.971	10.165	12.804	17.958	13.477	8.162	11.048	18.516	18.683	9.663	10.709	12.589	10.871		1161	13.644	17.331	9.163	15.353
1163	10.667	14.845	24.167	22.139	16.989	23.385	13.733	18.078	20.523	15.643	23.824	16.069	12.353		1163	28.367	31.625	28.917	46.625	28.721	23.708	28.137	32.23	28.875	30.237	30	32.477	28.033		1162	16.412	17.38	5.421	16.028	17.523	12.941	9.435	15.078	13.85	10.949	11.987	9.645	15.484		1162	13.856	15.543	7.7	15.647
1164	15.729	21.083	19.31	18.253	10.124	14.212	13.65	20.469	18.091	26.5	8.784	15	29.176		1164	34.013	31.562	25.717	28.188	28.081	29.188	22.02	35.738	24.889	23.4	28.614	26.477	23.115		1163	13.919	15.114	15.701	14.083	9.523	14.397	14.581	12.227	17.817	17.898	12.165	8.206	15.323		1163	11.384	11.993	12.35	16.078
1165	12.302	12.262	18.429	18	18.73	14.365	10.5	19.094	15.386	17.314	10.667	14.764	28.275		1165	30.228	30.688	28.267	28.406	29.605	27.052	32.706	30.541	23.917	32.4	31.273	35.227	27.885		1164	14.941	13.063	13.607	16.833	10.605	15.176	5.871	17.32	12.25	16.704	10.494	13.374	10.565		1164	12.767	16.523	16.538	11.333
1166	13.177	18.679	34.381	16.734	15.022	12.962	11.883	17.734	30.045	21.814	19.588	17.389	13.196		1166	37.152	31.4	27.283	38.438	27.14	27.479	26.902	29	28.292	32.725	33.932	28.318	31.164		1165	17.559	11.62	13.075	17.069	15.14	12.368	11.258	15.555	14.367	12	19.418	12.075	10.597		1165	16.76	15.609	14.012	16.48
1167	13.5	22.369	21.81	15.494	18.921	13.827	10.717	18.25	28.727	19.071	23.451	14.722	14.412		1167	36.241	29.362	32.583	29.094	27.709	22.167	22.176	29.754	25.431	29.112	33.682	27.932	30.475		1166	18.051	18.532	14.364	11.653	10.523	14.647	16.065	15.047	10.533	12.235	11.253	14.972	12.565		1166	12.582	13.742	10.863	11.01
1168	12.583	14.405	23.357	17.785	15.944	12	15.367	19.484	28.909	24.886	25.686	18.639	20.196		1168	27.266	31.062	29.783	43.375	32.721	28.167	23.02	27.672	29.917	29.4	28.727	33.136	28.459		1167	10.507	13.544	18.785	27.319	20.023	6.294	12.484	18.57	14.6	9.969	10.797	13.318	7.952		1167	14.363	19.305	12.913	13.255
1169	18.052	17.952	19.548	24.392	16.742	19.615	9.733	15.062	22.023	31.143	10.196	18.139	16.275		1169	32.076	31.837	32.617	32.031	28.802	24.021	24.294	36.984	23.972	29.112	32.273	31.386	27.574		1168	14.544	16.582	17.636	15.139	14.779	13.618	16.21	17.094	8.033	15.122	9.443	13.477	5.613		1168	16.527	17.225	16.237	15.206
1170	16.094	26.024	20.857	13.418	15.517	13.981	10.867	18.422	17.864	21.557	13.765	21.958	18.902		1170	32.38	32.287	28.667	31.188	29.767	25.583	22.627	31.049	28.958	31.95	31.614	27.136	29.492		1169	17.529	13.291	12.579	17.917	18.907	7.529	16.516	12.297	11.4	10.765	9.671	10.168	14.468		1169	13.233	17.338	14.75	12.686
1171	17.365	12.821	25.071	23.342	16.753	9.288	11.683	17	26.705	21.729	12.667	22.861	13.255		1171	33.316	31.025	26.817	36.125	29.686	30	27.118	25.164	32.097	30.362	38.955	33.386	28.852		1170	17.809	13.203	17.729	14.986	14.674	12.559	12.403	15.023	9.85	13.48	9.608	12.86	14.71		1170	15.034	17.139	11.312	15.814
1172	16.906	11.595	21.667	37.089	15.809	20.904	7.5	20.391	9.773	23.3	28.216	14.139	20.412		1172	27.519	34.388	28.483	36.188	29.43	28.292	23.353	27.754	27.5	29.075	30.364	25.455	34.016		1171	17.574	11.722	13.346	12.694	16.907	11.235	10.468	15.008	13.133	12.796	16.899	11.495	15.371		1171	14.315	18.483	9.9	17.843
1173	16.531	17.131	19.548	36.114	14.416	19.269	15.117	19.672	14.386	22.143	16.137	17.875	21.686		1173	32.329	30.013	23.5	37.969	31	29.458	24.647	29.016	28.264	26.525	30.773	35.886	23.393		1172	17.074	18.949	14.336	17.431	9.64	10.647	10.968	12.883	8.717	13.173	13.025	5.944	14.613		1172	12.966	15.013	16.413	12.833
1174	16.26	12.571	24.857	57.506	12.854	8.673	15.083	21.766	22.091	17.143	17.667	16.236	19.941		1174	32.987	31.737	37.767	43.656	28.849	26.052	25.412	30.541	30.556	25.638	28.136	25.886	32.377		1173	15.294	14.051	18.243	14.083	16.709	10.691	12.048	15.25	14.65	16.112	9.519	14.57	15.677		1173	13.322	11.238	13.825	13.255
1175	13.24	15.667	14.238	67.519	11.528	21.538	16.5	17.234	19.295	23.886	12.784	22.722	17.118		1175	31.506	31.362	24.65	37.312	36.477	28.781	25.157	26.689	26.028	29.587	30.705	23.886	30.049		1174	17.537	19.722	13.841	23.417	17.663	9.779	11.79	14.938	11.583	12.184	10.494	10.206	15.79		1174	16.582	13.848	8.238	18.882
1176	18.458	18.536	18.881	52.266	10.169	16.865	14.067	16.422	24.75	13.729	27.961	17.556	24.373		1176	28.975	31.55	31.5	41.844	27.558	24.583	23.529	30.656	27.306	29.212	30.341	28.682	31.033		1175	15.985	16	10.738	19.167	7.291	15.765	10.903	19.039	21.017	11.49	10.519	13.327	15.339		1175	13.349	17.921	17.562	20.137
1177	20.25	19.381	22.238	41.506	18.618	18.769	13.617	21.172	12	23.157	18.706	21.542	23.137		1177	33.367	30.513	27.317	34.625	30.884	27.688	32.843	39.164	27.111	26.2	31.614	32.659	30.18		1176	18.544	16.671	13.477	17.014	14.07	11.912	15.371	16.32	15.083	12.204	12.671	7.084	12.79		1176	13.288	14.278	13.188	16.078
1178	15.646	15.012	21.5	48.899	20.719	15.154	14.283	26.906	20.136	18.514	29.02	18.847	21.255		1178	29.506	32.037	27.2	39.125	32.907	30.76	27.941	30.656	30.236	29.525	34.409	22.636	28.311		1177	15.684	14.722	15.215	11.875	15.093	8.779	13.258	7.828	14.883	13.551	14	7.514	18.113		1177	14.658	17.106	12.137	16.99
1179	16.948	22.536	13.857	35.646	16.966	25.635	11.467	20.516	25.545	19.914	23.176	18.625	23.49		1179	31.734	29.35	29.883	30.875	27.93	22.802	21.157	36.82	33.347	22.7	25.75	34.295	26.885		1178	18.757	9.722	15.804	9.375	16.721	12.971	11.629	17.508	15.167	12.061	14.215	11.617	13.032		1178	14.479	19.172	13.038	14.108
1180	21.062	21.321	27.976	36.899	14.404	41.962	18.983	16.016	20.682	22.057	21.275	27.569	26.157		1180	29.203	29.913	26.583	29.562	27.453	26.531	26.784	33.164	26.819	29.725	37.864	26.091	32.18		1179	18.978	12.57	22.224	20.764	12.616	9.838	15.306	14.648	12.433	14.306	9.506	9.047	13.952		1179	15.158	12.305	12.837	18.922
1181	14.562	24.798	18.095	37.443	14.888	41.269	15.2	20.859	15.477	22.771	23.725	20.847	29.647		1181	29.304	33.662	29.833	45.594	27.767	25.365	24.824	30.328	26.028	28.7	25.364	28.023	28.311		1180	12.956	21.139	18.514	11.889	13.919	10.397	11.565	12.586	9.95	15.776	15.241	7.449	12.855		1180	14.404	10.887	13.625	17.127
1182	15.896	23.964	27.571	39.101	20.831	42.058	11.717	17.25	11.273	24.5	38.451	17.278	23.431		1182	31.051	35.575	25.633	28.875	28.756	26	27.196	39.377	27.444	24.263	30.682	29.773	29.426		1181	17.331	12.684	17.112	19.889	13.814	10.103	16.726	19.078	17.683	18.653	11.646	10.467	12.274		1181	16.733	17.305	7.787	15.412
1183	16.698	30.56	28.881	36.962	21.281	43.865	13.45	19.547	19.159	29.4	27.902	20.069	30.118		1183	33.709	32.575	32.3	32.25	28.884	27.521	25.647	47.115	25.139	24.3	30.068	26.977	27.148		1182	15.426	11.266	13.963	10.861	14.302	13.294	11.548	11.438	13.3	12.878	13.165	8.449	18.274		1182	16.486	11.126	20.587	15.108
1184	14.219	20.631	29.214	20.443	17.708	27.577	19.717	23.922	23.659	25.286	23.784	18.806	28.216		1184	40.848	32.562	24.983	29.469	31.326	26.427	23.569	32.328	30.944	28.788	38.477	24.023	30.311		1183	18.449	17.519	15.299	10.958	11.093	18	9.032	12.578	7.117	11.735	5.747	10.121	10.177		1183	14.938	14.086	17.425	13.451
1185	18.927	22.536	26.833	33.38	20.64	26.788	21.533	21.938	25.932	27.314	18.275	19.611	18.941		1185	31.253	28.375	27.967	25.281	29.291	29.896	25.216	32.049	22.931	30.587	28.568	26.818	26.246		1184	14.794	11.165	17.991	11.75	15.779	11.324	19.919	14.977	22.533	12.735	10.468	5.766	16.935		1184	16.075	14.735	12.438	11.471
1186	21.073	35.214	33.857	31.785	20.809	47.077	21.317	18.109	22.409	29.129	27.196	24.097	23.294		1186	35.025	37.737	28.733	30.156	29.163	26.083	21.02	32.016	29.778	34.188	30.864	26.795	27.967		1185	14.279	16.671	13.579	16.181	14.605	17.059	14.887	16.727	14.467	13.949	18.127	9.374	9.726		1185	14.164	16.311	13.688	15.598
1187	20.51	22.107	25.143	25.608	30	38.788	15.067	30.531	14.068	20.029	17.294	17.792	25.843		1187	34.646	34.45	30.783	26.688	30.767	29.135	24.902	27.951	26.639	26.663	38.159	28.432	28		1186	12.257	15.696	20.841	12.264	16.919	9.735	11.371	15.188	10.15	11.867	7.165	9.495	14.081		1186	11.993	15.808	20.625	12.52
1188	23.531	27.179	31.69	29.139	22.427	58.673	14.583	17.656	28.977	18.629	19.745	14.361	19.412		1188	32.671	28.625	26.733	34.156	31.442	24.958	24.451	36.459	26.306	28.9	32.409	27.432	25.295		1187	14.816	21.418	18.972	22.097	12.407	11.118	15.532	14.086	9.45	14.786	12.608	11.084	21.274		1187	14.555	16.967	9.25	12
1189	14.625	16.202	34.143	36.127	24.663	40.173	17.317	15.016	34.886	21.114	21.863	19.458	18.804		1189	34.165	33.862	29.667	33.031	34.663	26.479	23	33.705	24.125	26.513	27.636	27.114	31		1188	15.353	10.81	17.841	15.25	13.512	8.074	11.597	11.578	11.383	10.765	8.57	13.131	17.016		1188	14.199	18.086	10.562	11.333
1190	17.51	22.726	40.786	30.608	24.326	53.269	19.733	13.875	16.045	13.843	18.098	21.125	26.235		1190	36.709	31.462	35.05	30.938	26.442	25.167	21.98	40.426	29.056	32.037	28.318	28.341	28.918		1189	16.125	16.633	27.477	10.431	16.302	11.235	26.323	14.43	13.267	16.214	11.241	15.262	17.048		1189	13.342	12.364	12.238	16.833
1191	16.75	22.095	29.548	22.165	17.865	42.673	20.117	22.859	25.818	23.429	15.275	23.556	28.078		1191	29.709	33.275	31.617	22.188	26.337	30.812	29.745	34.475	30.972	27.925	23.955	20.409	28.77		1190	17.662	17.051	25.813	14.986	14.105	14.191	14.952	18.031	14.333	6.878	6.494	11.692	11.774		1190	13.425	15.199	11.688	11.471
1192	16.667	20.333	34.643	31.62	21.663	43.173	12.733	19.859	19.727	30.171	26.471	21.875	16.412		1192	31.772	29.737	31.667	26.781	29.895	25.042	24.647	32.738	29.736	30.562	28.25	31.568	24.803		1191	12.426	23.671	29.084	13.083	12.023	8.309	16.371	15.07	18.5	16.153	14.797	16.206	11.629		1191	13.384	16.073	16.462	12.961
1193	22.135	29.488	21.619	31.861	16.157	40.231	11.033	18.328	12.364	20.971	15.863	18.431	13.157		1193	32.177	30.3	25.933	29.781	29.384	28.448	23.647	34.344	29.111	25.987	25.864	26.932	25.918		1192	12.191	20.519	25.159	13.444	16.314	11.588	15.468	20.422	19.917	12.133	9.025	7.533	12.806		1192	18.13	15.437	12.8	14.402
1194	16.333	21.226	33.595	28.468	20.09	38.385	18.817	14.781	21.955	18.086	28.804	18.431	13.412		1194	38.823	28.788	27.85	31.031	30.047	30.5	26.118	36.869	30.181	27.525	28.432	26.386	34.361		1193	12.787	16.696	30.636	10.944	12	12.632	11.887	11.477	11.517	15.582	13.734	11.776	18.161		1193	12.432	17.788	19.5	15.824
1195	18.917	21.226	24.81	35.291	16.888	35.75	18.317	15.125	27	18.829	21.49	19.306	22.02		1195	30.899	27.525	26.667	30.812	33.64	33.542	25	35.098	33.875	32.575	27.864	42.295	26.951		1194	15.191	15.405	22.645	12.347	14.849	7.721	16.597	14.023	14.3	14.469	9.532	14.15	12.226		1194	14.226	12.351	9.587	14.392
1196	12.344	26.036	35.619	30.595	17.775	48.654	14.917	30.984	26.841	27.186	28.882	18.778	17.627		1196	35.392	37.188	26.567	32.969	33.651	25.823	27.078	29.23	28.542	31.925	27.477	30.636	28.738		1195	16.699	21.975	25.579	9.694	16.733	13.676	10.984	15.453	19.433	15.949	8.722	13.869	13.968		1195	15.185	12.901	19.562	16.735
1197	18.854	12.857	33.929	48.165	17.067	38.654	12.417	21.641	16.523	29.386	27.118	19.389	27		1197	30.734	30.1	28.5	31.344	29.558	31.573	31.784	31.033	27.403	31.95	25.114	29.023	24.344		1196	14.272	11.861	25.14	16.069	12.174	17.838	12.903	10.031	11.217	15.622	11.595	12.43	15.645		1196	18.973	15.636	14.688	13.431
1198	19.948	17.44	25.048	68.392	19.618	46.846	9.867	16.906	15.705	16.243	26.431	19.014	16.392		1198	36.152	33.438	32.683	29.062	32.151	26.458	28.549	35.328	26.292	28.612	25.75	26.886	28.984		1197	14.375	16.924	28.748	15.389	13.465	15.941	13.774	16.367	14.2	17.653	11.658	12.551	10.919		1197	16.918	17.47	14.9	21.049
1199	14.906	17.274	36.357	52.152	18.978	44.865	10.6	18.969	20.455	16.171	14.686	23.681	23.196		1199	30.038	30.312	29.233	37.875	24.209	27.01	26.745	32.295	22.306	30.675	26.523	29.909	30.098		1198	13.36	21.873	24.813	20.264	9.86	7.75	17.081	14.727	13.883	11.52	16.494	15.813	13.661		1198	15.459	12.437	18.2	14.912
1200	19.042	20.643	24.262	52.241	17.865	33.019	17.017	18.906	22.591	21.4	12.706	14.111	21.078		1200	34.165	30.825	27.217	31.75	30.488	26.406	33.784	31.262	28.681	30.862	29.364	25.818	33.967		1199	19.044	18.418	36.065	14.597	12.837	10.603	11.371	16.492	18.15	16.796	17.253	13.477	13.032		1199	16.452	17.483	14.488	16.912
1201	17.958	24.155	22.524	47.025	12.191	27.462	15.683	21.5	28.841	26.086	26.431	21.056	22.137		1201	33.722	35.938	30.65	26.781	32.523	31.073	28.059	36.541	28.556	26.525	32.023	31.773	30.82		1200	17.338	21.848	30.71	10.861	18.453	10.794	13.548	13.328	17.5	11.704	12.203	11.636	15.984		1200	12.411	19.788	11.175	19.794
1202	15.729	19.202	26.405	32.861	17.213	36.288	13.1	25.062	20.273	23.629	23.49	14.042	28.176		1202	30.532	30.25	32.333	37.031	33.233	27.5	31.412	36.754	25.778	22.812	27.341	32.864	23.852		1201	18.551	19.722	25.393	13.056	13.953	18.426	12.839	12.453	11.3	12.592	11.43	14.28	12.516		1201	13.774	11.172	14.062	13.078
1203	13.812	27.274	32.262	65.962	19.573	40.577	14.833	23.531	36.386	23.329	21.098	17.611	25.451		1203	38.38	30.138	28.667	36.625	36.395	23.125	27.373	30.967	27.25	23.075	30.75	27.864	31.852		1202	18.89	16.899	22.439	22.028	13.442	14.235	19.984	13.562	15.783	15.939	13.266	11.439	22.032		1202	12.116	15.868	13.475	12.745
1204	19.75	17.167	25.905	63.392	14.427	41.058	16.267	28.188	17.136	21.714	25.882	20.819	28.196		1204	36.734	28.013	32.6	33.125	27.965	26.104	36.588	31.311	30.014	31.325	41.523	29.818	28.787		1203	19.757	15.57	24.523	14.486	19.895	12.044	17.177	13.859	12.35	9.388	14.899	9.692	15.226		1203	16.589	12.94	14.65	8.99
1205	19.781	17.393	27.619	70.962	16.371	30.212	12.433	21.203	28.159	20.4	16.941	31.014	18.765		1205	29.354	31.7	29.95	34.531	29.814	26.271	33.333	30.41	28.5	26.263	31.591	25.75	30.852		1204	17.765	15.038	21.14	19.653	13.779	12.279	13.323	18.719	15.583	18.112	15.038	8.028	15.145		1204	15.233	14.768	12.025	18.422
1206	17.625	15.821	23.214	61.722	16.831	32.865	9.583	20.516	19.614	19.786	21.235	23.972	21.882		1206	31.342	33.287	25.883	32.812	33.733	29.344	33.216	33.377	24.903	30.212	23.955	27.045	25.934		1205	14.368	13.241	23.523	12.417	19.547	12.191	13.806	12.516	12.15	12.245	13.722	12.299	12.855		1205	16.541	14.762	16.9	19.725
1207	17.667	17.988	15.5	69.962	17.685	31.654	20.833	19.047	29.75	23.6	26.667	17.708	18.706		1207	38.823	27.8	25.517	45.312	29.57	29.156	33.784	30.885	28.75	31.775	31.977	24.205	35.967		1206	17.199	21.329	13.888	15.222	15.709	9.559	18.774	12.758	19.167	18.714	13.797	8.589	11.629		1206	19.986	14.424	13.275	11.294
1208	15.104	16.714	20.714	60.278	15.551	33.635	17.117	19.453	22.5	22.229	29.412	18.028	27.275		1208	44.38	36.675	25.067	30.094	26.826	28.062	34.98	33.033	30.472	27.3	33.455	35.477	29.836		1207	14.169	22.532	18.776	13.444	12.419	12.324	15.694	12.984	18.467	16.459	12.215	12.243	10.565		1207	18.658	12.815	13.175	10.686
1209	13.24	16.845	27.024	51.544	18.629	45.481	12.55	21.281	19.318	30.843	21.686	14.597	16.412		1209	30.241	29.95	28	38.156	30.419	29.417	33.706	31.574	29.556	27.05	36.568	35.886	26.41		1208	19.103	17.076	20.299	10.556	16.14	5.324	8.339	17.938	11.217	16.633	14.532	11.495	14.661		1208	13.555	14.417	11.675	7.971
1210	17.896	15.345	22.333	54.392	17.303	33.5	12.583	21.656	20.182	16.243	16.745	16.958	20.902		1210	29.114	31.65	31.6	39.906	28.5	27.906	38.314	37.639	29.597	27.125	22.455	29.841	31.951		1209	19.118	20.304	16.869	15.236	8.64	8.544	15.113	19.477	14.8	14.592	12.443	13.093	12.661		1209	12.014	15.748	20	17.02
1211	17.25	14.786	19.286	51.937	13.966	33.442	9.7	17.094	15.818	19.529	10.961	14.944	19.804		1211	27.861	33.088	27.517	28.75	32.953	28.74	39.275	32.328	32.028	28.7	29.068	30.205	26.967		1210	19.684	18.544	24.907	13.639	14	11.676	9.903	17.555	9.183	13.857	12.43	15.112	16.258		1210	15.753	12.649	14.55	10.99
1212	16.24	15.107	27.714	44.392	14.966	29.846	9.717	22.016	16.455	17.886	17.275	16.125	30.196		1212	32.557	34.85	27.633	27.219	29.105	31.74	28.922	38.508	26.556	24.825	34.227	24.341	28.115		1211	14.993	20.101	12.738	9.431	15.419	12.618	18.065	15.391	17.75	14.469	8.304	12.617	11.258		1211	18.267	14.377	15.025	12.216
1213	14.604	15.524	28.381	50.241	16.393	29	14.733	19.141	17.727	18.886	20.627	18.944	21.843		1213	34.127	32.312	36.683	28.969	31.07	32.75	35.745	26.689	33.125	29.625	29.091	24.477	27.41		1212	22.463	16.722	17.785	11.514	7.907	10.294	6.532	11.391	14.267	13.908	16.114	10.804	14.532		1212	15.925	14.199	11.312	11.725
1214	16.188	19.369	26.286	52.342	13.674	27.808	17.55	19.141	20.909	29.186	12.098	13.056	16.529		1214	34	33.638	27.267	25.719	29.581	29.448	39.784	37.984	25.889	25.775	47.386	23	29.262		1213	14.838	14.861	18.243	11.736	21.186	11.132	13.339	14.375	11.233	9.602	9.937	10.822	17.903		1213	16.842	16.06	13.462	12.882
1215	14.719	21.857	25.19	39.684	13.281	36.423	9.817	23.719	18.614	23.029	15.255	24.472	22.471		1215	32.127	32.088	28.2	38.688	28.384	30.052	32.569	36.918	27.625	34.575	43.818	32.114	30.951		1214	22.699	21.506	17.215	14.167	11.884	10.279	10.677	16	13.3	11.939	18.848	14.71	17.694		1214	14.219	16.583	14.975	12.108
1216	12.542	20.381	17.19	43.228	18.663	26.75	12	19.984	21.409	18.4	22.373	20.167	16.588		1216	34.544	30.888	27.05	32.281	25.663	28.719	41.667	36.295	31.625	29.938	36.159	29.682	29.525		1215	13.846	13.076	20.822	17.139	18.442	10.912	14.629	12.242	10.45	14.255	11.544	11.935	15.823		1215	17.555	13.874	13.188	20.137
1217	13.406	19.274	20.238	29.329	17.989	34	6.567	22.734	8.659	17.657	33.49	22.097	20.608		1217	31.405	26.075	28.633	39.312	30.267	26.823	34.118	30.77	26.556	30.913	28.841	26.705	33.344		1216	16.757	11.329	23.617	19.194	16.372	10.794	11	12.805	12.4	15.235	9.468	17.168	17.161		1216	14.39	17.722	12.625	17.088
1218	15.427	19.69	11.571	36.772	15.022	19	11.6	19.172	19.523	26.357	13.745	18.625	22.549		1218	34.278	36.45	27.533	27.531	29.256	27.146	36.745	30.016	29.736	27.85	38.432	27.636	26.623		1217	17.676	16.316	16.71	15.194	12.953	12.721	14.242	13	16.95	11.878	16.101	13.374	13.677		1217	22.164	18.285	15.363	13.863
1219	19.958	16.381	23.833	39.329	17.135	21.538	16.35	17.859	23.182	20.443	21.647	20.847	20.039		1219	28.886	33.7	27.95	24.906	27.814	30.115	32.392	29.852	27.083	29.55	36.432	28.364	29.475		1218	17.816	13.025	22.009	19.306	8.012	9.603	15.226	16.398	18.883	15.531	11.772	8.748	12.919		1218	15.966	11.45	9.587	17.775
1220	19.292	18.524	15.524	35.557	10.169	15.673	14.583	16.219	21.614	25.086	22.392	17.917	18.471		1220	35.722	30.938	26.5	32.188	26.221	28.906	25.725	36.377	28.361	24.625	41.955	31.068	30.902		1219	17.346	14.848	16.224	14.847	15.709	9.897	17.823	15.625	11.733	12.837	8.62	14.907	13.226		1219	12.925	15.517	14.9	12.382
1221	13.021	18.202	22.857	35.025	10.169	23.808	10.967	26.25	18.75	24.771	22.863	18.514	26.314		1221	30.506	31.163	33	39.375	31.058	27.146	36.392	34.869	28.944	28.55	47.818	28.295	29.295		1220	17.044	18.886	18.028	12.236	15.686	7.676	14.548	14.594	13.533	10.633	15.886	12	17.032		1220	15.356	17.808	15.363	16.186
1222	17.604	15.536	18.095	35.101	13.584	20.25	11.75	17.578	14.977	18.657	19.431	17.139	18.647		1222	37.228	30.438	24.65	32.969	30.012	29.229	33.451	25.951	29.375	31.237	31.273	33.295	25.098		1221	12.684	19.114	18.869	11.069	17.372	8.529	10.097	19.422	16.65	9.684	16.937	16.178	9.919		1221	14.308	18.815	13.288	14.49
1223	17.312	18.762	23.952	27.025	19.124	22.942	16.05	9.062	19	26.786	20.667	12.5	19.353		1223	26.532	30.875	34.383	27.188	35.581	26.333	29.922	27.869	27.222	26.288	50.227	27.5	31.902		1222	13.61	13.127	16.336	12.028	14.058	8.338	10.226	11.781	22.667	15.378	9.253	13.822	16.323		1222	17.712	14.854	15.238	18.343
1224	21.198	21.845	19.548	29.19	18.135	23.212	20.067	19.906	19.068	23.343	13.353	19.944	22.255		1224	35.633	40.188	24.7	27.875	26.721	24.26	33.588	37.574	26.514	33.375	32.205	23.864	32.23		1223	15.721	12.114	16.907	17.847	7.407	15.147	10.048	17.719	7.883	22.622	17.418	10.364	11.194		1223	13.212	17.596	15.613	16.941
1225	16.125	15.714	28.357	38.063	13.202	23.788	16.767	17.156	18.318	22.871	21.078	18.333	20.627		1225	30.456	29.425	28.25	30.5	29.674	28	33.294	28.918	32.708	29.5	38.227	27.5	33.492		1224	17.066	13.785	13.159	11.153	15.221	12.221	17.661	15.352	9.833	17.255	14.051	12.393	15.258		1224	15.548	15.086	8.188	13.049
1226	22.01	18.19	23.333	30.19	14.865	27.058	14.933	18.312	21.727	28.029	15.804	14.889	19.725		1226	35.329	30.725	27.117	38.938	36.826	27.854	36.294	33.492	23.306	27.975	36.25	34.477	29.902		1225	14.963	12.228	15.57	13.708	19	11.912	14.371	13.867	11.35	15.857	13.342	10.383	13.79		1225	7.842	14.166	13.425	15.853
1227	19.417	19.583	26.548	22.557	16.899	26.442	16.283	21.75	16.341	23.2	14.255	18.278	21.765		1227	30.266	34.237	32.267	32.531	34.174	28.188	41.02	32.311	29.514	26.562	30.591	28.795	27.541		1226	14.331	14.215	11.981	13.931	17.837	14.515	14.855	18.664	10.967	7.51	11.633	9.682	19.984		1226	16.808	14.351	11.613	15.627
1228	11.844	22.607	26.31	22.899	14.775	30.692	9.117	18.547	18.773	24.143	12.98	19.097	23.412		1228	32.506	25.312	32.133	32.125	28.535	27.781	28.902	26.492	28.431	24.737	30.818	24.364	31.23		1227	18.044	14.962	19.168	17.264	17.593	11.5	13.823	15.656	9.7	11.153	10.684	9.355	20.274		1227	14.781	15.126	10.175	15.216
1229	13.427	37.25	38.833	19.709	12.618	21.865	16.15	23.547	14.182	16.671	15.451	21.083	25.784		1229	34.063	28.163	25.967	34.469	29.43	26.448	30.255	29.967	27.847	23.575	32.773	28.25	26.23		1228	14.676	19.937	13.411	16.708	19.384	10.368	16.839	12.984	18.25	18.602	16.506	12.308	17.774		1228	11.041	14.185	15.613	16.814
1230	19.531	16.583	23.476	21.759	22	14.827	10.717	16.656	14.864	21.786	13.333	15.597	24.882		1230	32.051	30.862	27.517	22.438	32.186	27.031	33.784	26.213	32.194	28.487	27.705	34.818	29.508		1229	13.39	15.747	17.15	7.958	16.488	6.956	13.79	14.445	17.667	19.653	9.886	7.224	15.081		1229	11.452	14.093	13.688	14.059
1231	14.302	20.321	31.905	23.418	17.371	26.442	10.717	23.734	24.727	17.343	11.608	11.542	26.314		1231	33.481	28.862	26.983	29.344	28.372	27.344	34.137	40.246	29.042	27.6	33.705	28.5	30.689		1230	20.221	17.823	15.271	15.361	13.895	11.221	16.661	13.695	15.217	15.724	10.987	12.271	14.274		1230	18.205	11.417	11.587	18.784
1232	14.385	17.167	33.905	21.456	16.944	9.981	10.8	17.734	17.818	23.671	13.157	17.569	20.275		1232	28.101	34.175	28.767	33.812	29.512	29.208	38.49	28.82	26.042	26.763	37.75	21.773	29.262		1231	23.051	14.051	19.178	10.472	10.349	11.868	22.419	18.273	14.05	13.316	15.291	12.897	14.806		1231	14.562	13.026	12.575	17.667
1233	14.406	16.905	24.548	15.557	17.079	33.25	16.117	14.125	24.068	20.271	10.667	15.097	20.039		1233	29.734	38.65	31.983	37.438	32	31.229	28.451	25.934	30.486	29.612	32.955	28.25	23.918		1232	13.743	20.43	14.393	9.792	13.674	7.324	10.919	24.945	8.933	15.684	12.152	8.299	20.839		1232	14.637	15.881	9.688	19.137
1234	16.729	15.917	24.905	23.456	16.045	17.885	17.417	26.125	20.818	20.157	31.588	14.764	20.588		1234	37.114	27.062	29.45	40.906	26.721	26.906	28.765	39.689	24.972	27.15	34.523	26.205	30.344		1233	13.956	14.013	14.196	8.556	16.872	17.162	15.968	16.984	16.333	15.031	13.025	11.486	13.984		1233	13.5	15.219	12.15	18.176
1235	16.229	23.988	38.952	22.43	17.18	20.308	15	18.109	23.432	10.414	27.039	14.889	24.255		1235	38.241	33.338	27.1	37.281	36.581	33.656	32.039	31.328	29.903	30.413	32.591	27.364	30.754		1234	14.279	16.152	12.841	14.764	14.802	13.176	8.323	20.82	18.933	13.01	12.608	13.355	19.016		1234	15.13	12.298	14.988	15.225
1236	18.021	15.107	24.262	21.443	8.517	24.346	11.883	16.312	15.841	19.271	17.961	16.792	13.686		1236	37.949	34.8	29.15	39.625	27.953	35.135	33.235	30.197	27.806	28.975	33.136	27.955	32.557		1235	17.809	21.633	15.402	11.278	17.337	13.044	11.742	13.344	13.433	13.49	9.57	9.804	13.161		1235	15.103	16.265	14.462	16.5
1237	10.469	13.94	19.738	16.684	13.382	15.365	13.35	25.047	16.545	24.986	19.176	17.639	23.961		1237	38.051	38.487	28.717	44.875	31.453	27.688	31.118	34.311	25.208	28.125	31.364	38.182	27.77		1236	18.551	18.177	16.009	12.653	17.384	9.632	14.274	16.023	12.35	8.051	14.772	15.159	10.903		1236	12.781	16.868	13.55	15.343
1238	15.562	22.952	30.976	19.595	13.573	16.731	17.45	17.75	15.091	23.214	21.804	25.069	17.588		1238	37.025	34.287	30.7	41.375	32.302	27.219	36.294	33.164	23.167	26.7	30.545	42.614	27.705		1237	15.787	16.646	17.131	6.722	9.779	6.544	14.258	15.469	18.867	12.408	18.392	8.692	12.258		1237	9.87	11.258	12.488	19.755
1239	17.312	23.274	37.738	19.949	11.921	15.346	16.5	16.719	21.023	21.414	18.765	20.583	22.392		1239	25.709	35.525	32.217	42.938	27.57	25.51	28.431	30.23	27.833	27.638	24.977	25.614	29.951		1238	15.11	17.506	16.009	17.111	20.488	7.382	13.694	20.344	15.6	11.357	15.734	10.402	13.79		1238	14.014	17.437	14.188	14.343
1240	20.865	13.893	23.119	28.81	16.618	19.077	18.383	24.172	24.159	29.257	23.784	21.806	17.118		1240	29.797	32.263	34.55	41.125	24.5	34.427	27.784	32.738	27.097	28.175	24.455	22.455	38.361		1239	18.037	24.595	19.869	10.764	17.686	7.618	17.742	18.352	19.267	16.02	15.228	17.271	21.048		1239	16.418	12.331	9.95	12.775
1241	11.656	20.048	22.5	18.861	18.753	28.596	8.267	10.875	13.386	23.114	14.353	12.792	23.667		1241	31.759	30.812	31.817	43.156	29.209	34	27.373	23.918	28.056	25.875	32.955	35.432	27.033		1240	12.331	25.266	14.71	16.958	14.791	10	13.71	17.594	10.117	18.918	13.177	10.794	19.258		1240	14.829	14.709	15.288	14.951
1242	14.625	17	36.381	16.392	20.584	21.865	12.033	18.828	18.636	16.557	15.804	18.681	28.353		1242	34.595	34.525	27.383	34.438	29.105	27.625	28.176	27.361	27.708	27.062	32.023	30.909	30.426		1241	14.706	16.063	17.159	14.306	10.64	11.324	8.032	13.195	9.267	8.153	16.747	10.561	11.113		1241	14.808	18.57	15.062	14.137
1243	15.333	18.857	25.405	21.886	11.157	18.885	19.2	19.266	23.273	16.957	16.275	21.917	27.098		1243	32.544	33.763	28.817	44.688	26.86	26.073	28.118	32.951	24.097	25.1	35.364	24.773	29.279		1242	16.89	33.949	20.336	16.5	13.965	9.544	13.21	11.219	10.083	12.724	18.532	9.748	18.726		1242	12.171	17.914	14.575	17.216
1244	17.771	12.631	18.786	16.481	11.022	18.058	12.467	19.125	16	24.771	18.059	15.444	25.49		1244	32.139	28.337	45.167	40.312	32.977	25.802	33.333	34.967	27.778	31.675	23.432	29.841	32.492		1243	15.743	23.759	20.402	9.181	14.198	7.603	11.613	13.906	8.817	14.061	16.025	10.729	20.452		1243	13.836	12.695	17.9	16.971
1245	16.854	16.131	17.429	17.81	15.865	21.346	15.317	19.328	17.886	15.5	21.804	21.458	19.353		1245	30.266	30.275	37.567	41.156	28.907	25.333	24.804	35.672	25.361	25.638	30.114	32.386	28.836		1244	15.471	27.329	21.495	12.444	10.267	12.265	12.516	12.336	11.65	9.837	20.772	10.028	10.21		1244	15.336	17.086	13.65	14.637
1246	16.385	18.274	25.095	23.557	12.618	17.827	21.083	18.359	19.159	22.643	19.588	23.597	21.824		1246	36.367	33.987	34.533	26.781	29.221	28.104	32.216	23.803	21.708	22.65	29.386	23.318	30.115		1245	16.537	24.949	19.766	20.583	12.977	15.103	17.29	14.203	8.967	14.541	16.253	10.692	18.339		1245	16.356	16.934	13.825	13.98
1247	16.927	17.405	17.31	17.139	17.562	23.404	8	22.078	21.386	29.257	22.431	22.458	18.647		1247	30.114	31.875	37.75	37.656	34.57	28.156	30.216	29.721	26.361	25.413	26.614	28	28.279		1246	15.368	28.734	23.271	10.153	16.349	17.471	12.097	15.156	14.3	11.99	14.949	9.804	16.016		1246	16.507	12.808	14.488	18.794
1248	17.531	18.405	16.357	15.772	16.045	13	12.3	20.922	18.182	24.143	15.588	21.083	28.196		1248	32.152	31.312	38.317	36.875	35.326	28.604	28.333	26.82	22.819	28.362	34.5	30	27.82		1247	13.787	24.43	26.271	17.861	14.895	13.956	18.919	14.586	19.6	14.694	12.987	7.888	14.355		1247	13.082	12.166	18.15	20.029
1249	15.458	21.631	29.738	22.899	17.101	19.808	17.15	15.109	27.114	25.243	21.235	23.653	14.922		1249	28.57	36.05	35.383	33.312	30.128	29.698	28.843	34.262	25.056	26.65	24.932	27.841	34.738		1248	22.221	25.089	19.542	14.889	16.5	12.529	10.242	15.117	23.417	11.449	12.038	7.673	15.887		1248	14.658	17.596	12.975	15.598
1250	13.562	20.012	29	18.228	16	14.981	12.483	20	19	34.857	24.471	22.75	26.725		1250	31.658	28.163	33.467	34.875	33.744	25.958	31.451	29.393	25.764	25.7	24.227	26.545	31.098		1249	19.515	22.127	20.701	17.444	14.477	17.868	10.516	15.078	14.2	10.357	13.456	7.458	14.887		1249	13.24	15.768	14.363	12.882
1251	17.562	23.464	31.286	15.494	14.494	17.692	20.467	29.031	23.114	25.7	22.412	27.431	19.235		1251	34.228	34.25	28.9	39.312	31.256	31.26	35.196	30.525	26.25	26.725	25.523	27.523	32.492		1250	11.61	26.076	18.542	12	14.965	14.647	9.823	20.133	13.417	13.929	16.418	10.626	18.048		1250	17.952	11.444	17.875	13.324
1252	18.906	25.405	24.905	20.114	16.787	23.058	18.267	23.328	32.568	29.257	22.627	16.792	15		1252	28.405	30.75	35.917	36.906	33.953	28.219	29.373	28.426	30.542	31.337	28.295	25.795	29.885		1251	17.647	21.785	25.626	7.875	11.43	8.118	8.758	15.336	11.567	11.5	16.709	8.738	15.565		1251	12.623	14.609	12.7	14.833
1253	14.021	25.679	34.833	26.81	15.18	31.692	12.917	16.625	24.977	24.286	22.529	22.861	33.216		1253	28.342	27.5	32.683	41.062	31.023	29.802	29.529	31.705	26.347	28.712	29.841	34.705	27.18		1252	16.074	20.101	22.523	10.667	10.919	12.426	8.097	12.875	14.733	10.133	16.835	7.832	17.403		1252	10.644	9.497	18.95	18.245
1254	18.188	29.321	26.762	16.937	21	38.077	13.9	17.109	29.295	27.786	19.137	18.403	22.255		1254	32.696	27.913	29.133	43.625	28.023	30.677	34.255	29.098	32.056	30.087	30.727	34.091	34.033		1253	14.14	17.025	23.71	15.653	9.953	6.088	9.887	14.195	15.667	12.776	8.911	12.514	12.242		1253	13.301	13.656	13.113	17.755
1255	22.771	20.548	28.143	14.101	14.022	29.365	18.083	30.641	26.773	20.071	16.078	18.472	17.412		1255	34.608	29.35	31.033	41.344	26.663	26.271	35.647	32.721	25.833	29.875	35.591	26.5	26.459		1254	20.493	23.392	26.009	12.306	17.174	12.779	10.161	13.648	17.05	12.633	13.772	9.009	14.516		1254	13.301	14.285	13.425	13.324
1256	19.958	27.107	20.833	12.911	21.045	28.904	20.017	26.297	21.864	29.8	27.137	22.611	16.569		1256	30.937	29.15	32.85	35.844	30.337	23.573	33.333	26.426	25.236	26.825	31.682	27.273	34.574		1255	15.154	20.759	20.421	13.542	14.314	10.618	11.823	12.297	8.55	10.735	15.468	9.262	20.484		1255	11.938	13.967	11.137	18.873
1257	17.938	22.619	22.619	10.582	17.303	26.096	17.583	17.359	25.955	26.629	18.941	24.819	16.078		1257	35.443	30.775	28.133	29.75	27.953	26.26	28.196	30.443	29.972	24.562	28.568	32.591	28.738		1256	13.963	22.481	28.832	12.875	13.163	9.809	15.629	13.82	22.083	14.561	22.861	11.318	12.258		1256	15.26	14.152	13.413	18.02
1258	17.688	21.083	21.333	18	16.989	21.096	15.083	21.969	35.386	27.443	28.667	17.542	13.941		1258	30.278	34.263	33.35	35.188	34.616	28.375	37.647	30.918	28.306	31.325	32.568	27.614	28.148		1257	15.007	16.949	26.626	14.319	15	12.132	18.806	15.914	12.683	8.224	16.456	9.654	13.613		1257	13.26	12.689	15.012	14.696
1259	19.156	17.845	30.952	24.139	22.584	26.481	18.3	13.047	22.227	20.2	23.745	20.597	20.608		1259	30.62	36.1	33.017	31.875	28.965	24.354	28.843	34.131	31.889	28.962	29.636	29.295	28.213		1258	16.441	21.785	30.748	14.611	10.523	13.779	21	14.133	18.15	12.949	16.582	10.467	13.339		1258	12.705	15.815	15.675	16.775
[truncated: 4,732 more rows]
[truncated: 15 more columns]

## Sheet: Figure 4E
	Raw intensity meeasurements
	DAY 307							DAY 320							DAY 324							DAY 328							DAY 331							DAY 335
[truncated: 5,971 more rows]

## Sheet: Figure 5C
	Average intensity of ROIls
1.79004	-0.854258	-0.236276	0.222013	-1.57206	-0.863358
[truncated: 499 more rows]

## Sheet: Figure 5D and E
																																		Cell 9 cross correlation
[truncated: 525 more rows]

[truncated: 7 more sheets: Figure 6, Supplementary Figure 1, Supplementary Figure 2, Supplementary Figure 4, Supplementary Figure 6, Supplementary Figure 7, Supplementary Figure 8]
